# Supplementary material for: Single-cell hdWGCNA reveals metastatic protective macrophages and development of deep learning model in uveal melanoma
Source: J Transl Med. 2024 Jul 29;22:695. doi: 10.1186/s12967-024-05421-2 (PMC11287857; doi:10.1186/s12967-024-05421-2)
Supplement: Supplementary file 3 — Supplementary Material 3 [file 12967_2024_5421_MOESM3_ESM.csv]

	p_val	avg_log2FC	pct.1	pct.2	p_val_adj	cluster	gene
S100A1	0	2.70230023200395	0.82	0.204	0	Tumor_cells	S100A1
CITED1	0	2.64876104908492	0.604	0.132	0	Tumor_cells	CITED1
MLANA	0	2.50462434057725	0.821	0.275	0	Tumor_cells	MLANA
PMEL	0	2.36441414417583	0.571	0.277	0	Tumor_cells	PMEL
EFHD1	0	2.0948815624937	0.587	0.079	0	Tumor_cells	EFHD1
CRYAB	0	2.07631375951499	0.558	0.105	0	Tumor_cells	CRYAB
NSG1	0	2.02701348114719	0.5	0.083	0	Tumor_cells	NSG1
SDCBP	0	1.9790390324185	0.866	0.563	0	Tumor_cells	SDCBP
TYRP1	0	1.97254603250298	0.52	0.269	0	Tumor_cells	TYRP1
MITF	0	1.96294731739746	0.562	0.145	0	Tumor_cells	MITF
IGFBP7	0	1.92252476270174	0.596	0.195	0	Tumor_cells	IGFBP7
RAB38	0	1.89895461271591	0.558	0.08	0	Tumor_cells	RAB38
AP1S2	0	1.87216714046608	0.717	0.265	0	Tumor_cells	AP1S2
ST3GAL4	0	1.82233908034259	0.458	0.068	0	Tumor_cells	ST3GAL4
GSTP1	0	1.8075564206644	0.772	0.566	0	Tumor_cells	GSTP1
RPL8	0	1.79941368472855	0.996	0.977	0	Tumor_cells	RPL8
CAPN3	0	1.78411720619291	0.498	0.076	0	Tumor_cells	CAPN3
S100A13	0	1.77463020453648	0.546	0.086	0	Tumor_cells	S100A13
MIF	0	1.76522473871034	0.89	0.655	0	Tumor_cells	MIF
IFI27	0	1.75356210238553	0.419	0.248	0	Tumor_cells	IFI27
SNHG7	0	1.73153367412681	0.552	0.196	0	Tumor_cells	SNHG7
ZNF106	0	1.70004770935387	0.608	0.217	0	Tumor_cells	ZNF106
METTL9	0	1.69310351065782	0.673	0.273	0	Tumor_cells	METTL9
GPX3	0	1.67671513119558	0.366	0.082	0	Tumor_cells	GPX3
DMKN	0	1.62157798441601	0.414	0.052	0	Tumor_cells	DMKN
TEX41	0	1.61115173061647	0.452	0.062	0	Tumor_cells	TEX41
PIR	0	1.60677653455391	0.428	0.061	0	Tumor_cells	PIR
RPL7	0	1.59089499056125	0.969	0.839	0	Tumor_cells	RPL7
BNIP3	0	1.55866663183917	0.436	0.105	0	Tumor_cells	BNIP3
EIF3E	0	1.55722808657458	0.844	0.551	0	Tumor_cells	EIF3E
NUPR1	0	1.5358904230251	0.545	0.106	0	Tumor_cells	NUPR1
VIM	0	1.53549233561619	0.966	0.828	0	Tumor_cells	VIM
ZFAS1	0	1.52955580978786	0.781	0.497	0	Tumor_cells	ZFAS1
VAT1	0	1.52903998379866	0.522	0.119	0	Tumor_cells	VAT1
NGFRAP1	0	1.52447790947801	0.512	0.113	0	Tumor_cells	NGFRAP1
ANXA5	0	1.51992350936794	0.828	0.487	0	Tumor_cells	ANXA5
GAPDH	0	1.505602658612	0.969	0.93	0	Tumor_cells	GAPDH
BANCR	0	1.49983510467792	0.295	0.043	0	Tumor_cells	BANCR
QDPR	0	1.49415466378852	0.292	0.088	0	Tumor_cells	QDPR
GAPDHS	0	1.48759028407962	0.342	0.04	0	Tumor_cells	GAPDHS
IFITM3	0	1.48698061419633	0.775	0.41	0	Tumor_cells	IFITM3
COX6C	0	1.48413358381817	0.793	0.584	0	Tumor_cells	COX6C
RAMP1	0	1.47960449822398	0.443	0.093	0	Tumor_cells	RAMP1
UQCRB	0	1.46612210140595	0.896	0.675	0	Tumor_cells	UQCRB
NDUFB9	0	1.42385968850775	0.675	0.377	0	Tumor_cells	NDUFB9
GRINA	0	1.41542312198807	0.531	0.209	0	Tumor_cells	GRINA
MLPH	0	1.41231000857852	0.382	0.053	0	Tumor_cells	MLPH
CD63	0	1.39855372755606	0.815	0.583	0	Tumor_cells	CD63
TFAP2A	0	1.39790946217287	0.4	0.092	0	Tumor_cells	TFAP2A
CYC1	0	1.39068880587039	0.549	0.212	0	Tumor_cells	CYC1
PTP4A3	0	1.37388541960827	0.334	0.077	0	Tumor_cells	PTP4A3
FAM210B	0	1.37385646108746	0.438	0.092	0	Tumor_cells	FAM210B
PAX3	0	1.37139041856674	0.365	0.038	0	Tumor_cells	PAX3
CRTAP	0	1.36962669262065	0.561	0.19	0	Tumor_cells	CRTAP
TUBB	0	1.36791863898894	0.675	0.345	0	Tumor_cells	TUBB
NME2	0	1.35746930335857	0.525	0.208	0	Tumor_cells	NME2
GPR143	0	1.35561217619637	0.353	0.036	0	Tumor_cells	GPR143
CHCHD6	0	1.35082922678255	0.344	0.075	0	Tumor_cells	CHCHD6
RHOBTB3	0	1.34576100948627	0.401	0.073	0	Tumor_cells	RHOBTB3
RPLP0	0	1.34031998502015	0.984	0.958	0	Tumor_cells	RPLP0
MYC	0	1.33907255535004	0.334	0.074	0	Tumor_cells	MYC
BIRC7	0	1.33285077934944	0.357	0.039	0	Tumor_cells	BIRC7
TCEB1	0	1.32524180639119	0.576	0.299	0	Tumor_cells	TCEB1
EPB41L4A-AS1	0	1.3086764451014	0.479	0.151	0	Tumor_cells	EPB41L4A-AS1
TRPM1	0	1.2955952892833	0.347	0.071	0	Tumor_cells	TRPM1
SLCO4A1-AS1	0	1.28528603565154	0.348	0.039	0	Tumor_cells	SLCO4A1-AS1
HMGA1	0	1.27790733542813	0.452	0.16	0	Tumor_cells	HMGA1
CHCHD10	0	1.27284741615202	0.51	0.264	0	Tumor_cells	CHCHD10
EDNRB	0	1.26842066546418	0.295	0.108	0	Tumor_cells	EDNRB
AHCY	0	1.26688028992794	0.418	0.099	0	Tumor_cells	AHCY
SNHG8	0	1.26342513101732	0.638	0.346	0	Tumor_cells	SNHG8
MFGE8	0	1.26102948609149	0.364	0.068	0	Tumor_cells	MFGE8
GPM6B	0	1.25837363162819	0.341	0.067	0	Tumor_cells	GPM6B
CTSF	0	1.25265526470871	0.374	0.063	0	Tumor_cells	CTSF
MARCKSL1	0	1.24979792436774	0.437	0.195	0	Tumor_cells	MARCKSL1
RPS26	0	1.24531550700962	0.87	0.761	0	Tumor_cells	RPS26
CD59	0	1.22833113218002	0.541	0.244	0	Tumor_cells	CD59
C4orf48	0	1.2193501983575	0.419	0.193	0	Tumor_cells	C4orf48
GMPR	0	1.21816787631451	0.301	0.033	0	Tumor_cells	GMPR
ATP5J	0	1.2124076429783	0.71	0.417	0	Tumor_cells	ATP5J
MYO10	0	1.2088656680262	0.382	0.072	0	Tumor_cells	MYO10
ATP5I	0	1.20379488708949	0.508	0.301	0	Tumor_cells	ATP5I
SERPINE2	0	1.20251938643732	0.347	0.061	0	Tumor_cells	SERPINE2
CD44	0	1.20209922982472	0.735	0.512	0	Tumor_cells	CD44
CRYL1	0	1.20085949034724	0.429	0.116	0	Tumor_cells	CRYL1
EIF3H	0	1.19307470314668	0.753	0.506	0	Tumor_cells	EIF3H
LDHB	0	1.1902355721106	0.774	0.523	0	Tumor_cells	LDHB
ATP6V1G1	0	1.18281192647573	0.792	0.582	0	Tumor_cells	ATP6V1G1
MYL9	0	1.1812651899565	0.378	0.054	0	Tumor_cells	MYL9
EXOSC4	0	1.17931452311941	0.36	0.079	0	Tumor_cells	EXOSC4
NPM1	0	1.17845880575127	0.918	0.782	0	Tumor_cells	NPM1
RPS18	0	1.17270527473844	0.99	0.978	0	Tumor_cells	RPS18
FABP3	0	1.1643279572346	0.259	0.033	0	Tumor_cells	FABP3
GLMP	0	1.16018593450445	0.396	0.092	0	Tumor_cells	GLMP
PEBP1	0	1.15520439386786	0.77	0.501	0	Tumor_cells	PEBP1
UQCRQ	0	1.15469158487818	0.646	0.405	0	Tumor_cells	UQCRQ
RGS20	0	1.14490726094027	0.301	0.033	0	Tumor_cells	RGS20
TUBB4A	0	1.14195692350028	0.297	0.04	0	Tumor_cells	TUBB4A
TMEM14C	0	1.14021419052319	0.516	0.2	0	Tumor_cells	TMEM14C
ABCB5	0	1.13844376318231	0.29	0.039	0	Tumor_cells	ABCB5
DSTN	0	1.13646908735292	0.546	0.218	0	Tumor_cells	DSTN
UQCRH	0	1.12704701502511	0.761	0.507	0	Tumor_cells	UQCRH
VDAC2	0	1.12609388507947	0.638	0.348	0	Tumor_cells	VDAC2
IMPDH2	0	1.12313539528557	0.453	0.155	0	Tumor_cells	IMPDH2
RPL37A	0	1.12228679465753	0.954	0.861	0	Tumor_cells	RPL37A
ADI1	0	1.11907426257834	0.43	0.155	0	Tumor_cells	ADI1
RAB2A	0	1.11568323985391	0.516	0.272	0	Tumor_cells	RAB2A
APOE	0	1.11504638923001	0.623	0.26	0	Tumor_cells	APOE
ALDOA	0	1.10853013901749	0.871	0.723	0	Tumor_cells	ALDOA
SERPINF1	0	1.10653914095636	0.494	0.121	0	Tumor_cells	SERPINF1
PABPC1	0	1.1048342412302	0.931	0.837	0	Tumor_cells	PABPC1
TMEM55A	0	1.09894831062255	0.32	0.059	0	Tumor_cells	TMEM55A
RPS8	0	1.0936207015536	0.989	0.981	0	Tumor_cells	RPS8
STXBP6	0	1.09326291809316	0.299	0.033	0	Tumor_cells	STXBP6
STMN1	0	1.09237080683453	0.441	0.218	0	Tumor_cells	STMN1
PYURF	0	1.08931223779856	0.563	0.282	0	Tumor_cells	PYURF
MRPL15	0	1.08734251739508	0.308	0.077	0	Tumor_cells	MRPL15
RPL3	0	1.08127512449341	0.985	0.968	0	Tumor_cells	RPL3
TBC1D7	0	1.0794917258659	0.296	0.062	0	Tumor_cells	TBC1D7
CRTAC1	0	1.07634366948965	0.264	0.039	0	Tumor_cells	CRTAC1
GNB2L1	0	1.07426000514921	0.962	0.928	0	Tumor_cells	GNB2L1
APOC1	0	1.0741417815948	0.345	0.133	0	Tumor_cells	APOC1
RPL10A	0	1.07174096336288	0.95	0.906	0	Tumor_cells	RPL10A
SLC39A4	0	1.07059199301849	0.279	0.056	0	Tumor_cells	SLC39A4
NDUFA4	0	1.06958229845293	0.821	0.624	0	Tumor_cells	NDUFA4
ATP5G2	0	1.0682986013073	0.893	0.747	0	Tumor_cells	ATP5G2
SLC25A5	0	1.06508376373451	0.713	0.512	0	Tumor_cells	SLC25A5
TCEAL4	0	1.04912662203824	0.379	0.1	0	Tumor_cells	TCEAL4
SLC25A3	0	1.04729011830953	0.811	0.61	0	Tumor_cells	SLC25A3
RPL30	0	1.04659248104778	0.992	0.981	0	Tumor_cells	RPL30
TBC1D16	0	1.04453125430121	0.266	0.036	0	Tumor_cells	TBC1D16
MDK	0	1.04373815354146	0.266	0.043	0	Tumor_cells	MDK
VDAC1	0	1.04116131932995	0.557	0.306	0	Tumor_cells	VDAC1
NME4	0	1.03766203422997	0.354	0.097	0	Tumor_cells	NME4
PSMB5	0	1.03572628134649	0.425	0.15	0	Tumor_cells	PSMB5
CYSTM1	0	1.03466776737779	0.466	0.188	0	Tumor_cells	CYSTM1
SSU72	0	1.03414658293278	0.517	0.287	0	Tumor_cells	SSU72
GSTA4	0	1.03378877512824	0.286	0.033	0	Tumor_cells	GSTA4
C6orf48	0	1.02471005519998	0.503	0.233	0	Tumor_cells	C6orf48
CLTA	0	1.02345546983044	0.661	0.373	0	Tumor_cells	CLTA
ANXA2	0	1.02035665986219	0.597	0.353	0	Tumor_cells	ANXA2
BACE2	0	1.01980462158326	0.274	0.031	0	Tumor_cells	BACE2
TSPAN3	0	1.0162296197138	0.375	0.118	0	Tumor_cells	TSPAN3
CCT3	0	1.01294660054879	0.51	0.261	0	Tumor_cells	CCT3
RPL12	0	1.01089857718091	0.978	0.983	0	Tumor_cells	RPL12
CIRBP	0	1.00532258034242	0.794	0.65	0	Tumor_cells	CIRBP
TMEM147	0	1.00521226736716	0.433	0.178	0	Tumor_cells	TMEM147
PUF60	0	1.00410472283656	0.452	0.209	0	Tumor_cells	PUF60
PRAME	0	1.00286014407565	0.239	0.027	0	Tumor_cells	PRAME
MRPL44	0	0.993613811168953	0.307	0.089	0	Tumor_cells	MRPL44
NHP2	0	0.990535842788101	0.502	0.229	0	Tumor_cells	NHP2
PDLIM3	0	0.990224951327487	0.214	0.034	0	Tumor_cells	PDLIM3
TIMM13	0	0.987027850751462	0.389	0.146	0	Tumor_cells	TIMM13
C11orf31	0	0.985687741173866	0.688	0.438	0	Tumor_cells	C11orf31
ACTG1	0	0.985659777335946	0.963	0.901	0	Tumor_cells	ACTG1
LAPTM4A	0	0.984463208057128	0.522	0.322	0	Tumor_cells	LAPTM4A
YWHAE	0	0.973477747694443	0.569	0.309	0	Tumor_cells	YWHAE
POLR2L	0	0.973134831476299	0.648	0.469	0	Tumor_cells	POLR2L
PHB	0	0.972987349585792	0.448	0.193	0	Tumor_cells	PHB
EMC2	0	0.970734642824409	0.305	0.076	0	Tumor_cells	EMC2
TBCA	0	0.970557638898265	0.598	0.329	0	Tumor_cells	TBCA
COX7A2L	0	0.968526530244947	0.586	0.306	0	Tumor_cells	COX7A2L
PRDX5	0	0.967271521973462	0.654	0.397	0	Tumor_cells	PRDX5
ENY2	0	0.962814696080855	0.538	0.315	0	Tumor_cells	ENY2
C8orf59	0	0.958001122236446	0.439	0.215	0	Tumor_cells	C8orf59
RBP7	0	0.956158870689928	0.222	0.031	0	Tumor_cells	RBP7
FIS1	0	0.955696546448919	0.584	0.332	0	Tumor_cells	FIS1
MGST3	0	0.954691843890008	0.573	0.3	0	Tumor_cells	MGST3
ATP6V1C1	0	0.95233422078056	0.321	0.098	0	Tumor_cells	ATP6V1C1
LDHA	0	0.95155601604713	0.762	0.582	0	Tumor_cells	LDHA
EXOC3	0	0.951542259268249	0.254	0.07	0	Tumor_cells	EXOC3
TMEM98	0	0.95048800222284	0.294	0.032	0	Tumor_cells	TMEM98
EEF2	0	0.946175419536909	0.888	0.777	0	Tumor_cells	EEF2
GSTM3	0	0.945810955742183	0.256	0.05	0	Tumor_cells	GSTM3
C10orf11	0	0.945763255844802	0.289	0.048	0	Tumor_cells	C10orf11
RPS27L	0	0.940011768815979	0.676	0.447	0	Tumor_cells	RPS27L
SLC25A4	0	0.936298032105495	0.293	0.077	0	Tumor_cells	SLC25A4
MTSS1	0	0.934571946293415	0.292	0.095	0	Tumor_cells	MTSS1
GNG11	0	0.933906967813835	0.232	0.055	0	Tumor_cells	GNG11
OTUD6B-AS1	0	0.933730450613435	0.359	0.129	0	Tumor_cells	OTUD6B-AS1
EGR1	0	0.933338002933309	0.39	0.181	0	Tumor_cells	EGR1
ZFAND1	0	0.927824813521668	0.353	0.102	0	Tumor_cells	ZFAND1
RPS6	0	0.922967645592614	0.971	0.974	0	Tumor_cells	RPS6
RPL5	0	0.921559103405486	0.948	0.925	0	Tumor_cells	RPL5
HSBP1L1	0	0.920786523691124	0.276	0.054	0	Tumor_cells	HSBP1L1
STK32A	0	0.917500678596449	0.229	0.025	0	Tumor_cells	STK32A
RPL9	0	0.915639547562872	0.973	0.961	0	Tumor_cells	RPL9
BTF3	0	0.91156064479174	0.903	0.81	0	Tumor_cells	BTF3
ATP5B	0	0.910622206010544	0.674	0.494	0	Tumor_cells	ATP5B
RAB13	0	0.907919101687918	0.298	0.064	0	Tumor_cells	RAB13
STRADB	0	0.907516445830926	0.237	0.038	0	Tumor_cells	STRADB
RPS4X	0	0.906485507413493	0.983	0.981	0	Tumor_cells	RPS4X
TOMM7	0	0.90139523323192	0.835	0.693	0	Tumor_cells	TOMM7
CDK2	0	0.901343116882542	0.266	0.057	0	Tumor_cells	CDK2
USMG5	0	0.897054965652268	0.621	0.439	0	Tumor_cells	USMG5
PHPT1	0	0.893890634390516	0.519	0.267	0	Tumor_cells	PHPT1
VPS28	0	0.892820547814054	0.56	0.352	0	Tumor_cells	VPS28
HACD1	0	0.892576724904239	0.22	0.027	0	Tumor_cells	HACD1
SOX6	0	0.892094007178962	0.246	0.031	0	Tumor_cells	SOX6
SPON2	0	0.891722584915415	0.26	0.081	0	Tumor_cells	SPON2
ASAH1	0	0.891064224766642	0.534	0.264	0	Tumor_cells	ASAH1
RPS7	0	0.887220016279234	0.97	0.968	0	Tumor_cells	RPS7
WBP5	0	0.886064480003309	0.276	0.051	0	Tumor_cells	WBP5
COX5B	0	0.884520767109972	0.712	0.522	0	Tumor_cells	COX5B
LINC00518	0	0.881978307633295	0.202	0.022	0	Tumor_cells	LINC00518
TATDN1	0	0.880915301019395	0.323	0.088	0	Tumor_cells	TATDN1
PLEKHA5	0	0.878203116513392	0.278	0.058	0	Tumor_cells	PLEKHA5
HSPA2	0	0.877249990593043	0.26	0.06	0	Tumor_cells	HSPA2
TPI1	0	0.875829166455731	0.741	0.609	0	Tumor_cells	TPI1
ATP5G3	0	0.875100065232082	0.665	0.482	0	Tumor_cells	ATP5G3
RPLP1	0	0.873462039053321	0.996	0.997	0	Tumor_cells	RPLP1
RPL36	0	0.872165300339936	0.945	0.878	0	Tumor_cells	RPL36
SLC25A6	0	0.87114723947388	0.821	0.688	0	Tumor_cells	SLC25A6
PPIA	0	0.870994298163996	0.946	0.877	0	Tumor_cells	PPIA
ST13	0	0.870761302753165	0.624	0.396	0	Tumor_cells	ST13
PDCD6	0	0.869894469903703	0.507	0.275	0	Tumor_cells	PDCD6
HSPB1	0	0.868415659117305	0.71	0.46	0	Tumor_cells	HSPB1
GSTO1	0	0.866487384227631	0.462	0.229	0	Tumor_cells	GSTO1
ATOX1	0	0.865056435019696	0.457	0.217	0	Tumor_cells	ATOX1
RPS24	0	0.863011134939541	0.971	0.972	0	Tumor_cells	RPS24
YWHAQ	0	0.862298403295253	0.586	0.38	0	Tumor_cells	YWHAQ
SOD3	0	0.859638235893969	0.184	0.026	0	Tumor_cells	SOD3
EEF1D	0	0.854856729712805	0.928	0.866	0	Tumor_cells	EEF1D
EIF3L	0	0.852835414530118	0.628	0.408	0	Tumor_cells	EIF3L
PTTG1IP	0	0.851512009598819	0.396	0.166	0	Tumor_cells	PTTG1IP
EMP1	0	0.850366964782214	0.234	0.057	0	Tumor_cells	EMP1
RPS3A	0	0.849143368583405	0.986	0.985	0	Tumor_cells	RPS3A
EIF4EBP3	0	0.844922678112477	0.225	0.036	0	Tumor_cells	EIF4EBP3
PCBD1	0	0.84471080043298	0.361	0.136	0	Tumor_cells	PCBD1
HIST3H2A	0	0.843571890142139	0.292	0.065	0	Tumor_cells	HIST3H2A
APP	0	0.839636440441076	0.355	0.127	0	Tumor_cells	APP
TKT	0	0.838745365250328	0.443	0.216	0	Tumor_cells	TKT
CDK4	0	0.836960600131559	0.357	0.114	0	Tumor_cells	CDK4
SNCA	0	0.836636579975809	0.235	0.037	0	Tumor_cells	SNCA
PRDX1	0	0.835067639237471	0.74	0.581	0	Tumor_cells	PRDX1
UBE2V2	0	0.834586030717898	0.313	0.116	0	Tumor_cells	UBE2V2
SNRPC	0	0.832871379204095	0.454	0.228	0	Tumor_cells	SNRPC
ARPC1A	0	0.831801391549676	0.416	0.161	0	Tumor_cells	ARPC1A
RASGRP3	0	0.830835493336724	0.213	0.049	0	Tumor_cells	RASGRP3
PLP1	0	0.830773487128084	0.208	0.024	0	Tumor_cells	PLP1
FN3K	0	0.827923867353258	0.246	0.042	0	Tumor_cells	FN3K
LAPTM4B	0	0.827015177324483	0.268	0.052	0	Tumor_cells	LAPTM4B
RPL4	0	0.826344082509248	0.915	0.834	0	Tumor_cells	RPL4
GLO1	0	0.826185558002866	0.353	0.128	0	Tumor_cells	GLO1
TYR	0	0.824807146639843	0.232	0.037	0	Tumor_cells	TYR
PFN2	0	0.823484561710107	0.205	0.03	0	Tumor_cells	PFN2
BAMBI	0	0.82068328915693	0.201	0.029	0	Tumor_cells	BAMBI
PPP1R16A	0	0.819942913591554	0.232	0.034	0	Tumor_cells	PPP1R16A
ZNF593	0	0.816706941414771	0.298	0.097	0	Tumor_cells	ZNF593
MRPS18B	0	0.815677434872695	0.34	0.114	0	Tumor_cells	MRPS18B
RPS9	0	0.813933108825467	0.953	0.948	0	Tumor_cells	RPS9
ALKBH7	0	0.813817879728204	0.485	0.243	0	Tumor_cells	ALKBH7
PRDX3	0	0.812089813614863	0.439	0.219	0	Tumor_cells	PRDX3
LGALS3BP	0	0.811778927236477	0.342	0.133	0	Tumor_cells	LGALS3BP
ILVBL	0	0.811408916127905	0.264	0.053	0	Tumor_cells	ILVBL
PHB2	0	0.810944722238063	0.539	0.305	0	Tumor_cells	PHB2
LAMTOR5	0	0.810384937504259	0.539	0.313	0	Tumor_cells	LAMTOR5
RPS5	0	0.806823286371519	0.938	0.916	0	Tumor_cells	RPS5
HSD17B14	0	0.804950819677476	0.256	0.042	0	Tumor_cells	HSD17B14
CRNDE	0	0.799087881948823	0.21	0.028	0	Tumor_cells	CRNDE
GPRC5B	0	0.798931547977774	0.234	0.022	0	Tumor_cells	GPRC5B
AGPAT2	0	0.798234711851183	0.313	0.098	0	Tumor_cells	AGPAT2
NDUFB7	0	0.797585511672839	0.505	0.288	0	Tumor_cells	NDUFB7
TCEA3	0	0.795456191474519	0.211	0.021	0	Tumor_cells	TCEA3
CCNG1	0	0.78594156299173	0.356	0.154	0	Tumor_cells	CCNG1
RPL7A	0	0.784388716404981	0.963	0.971	0	Tumor_cells	RPL7A
RPS23	0	0.781539784386936	0.979	0.975	0	Tumor_cells	RPS23
FAM207A	0	0.778477069854417	0.229	0.062	0	Tumor_cells	FAM207A
RPS13	0	0.774354505819359	0.967	0.964	0	Tumor_cells	RPS13
MAL	0	0.7703773747763	0.308	0.103	0	Tumor_cells	MAL
GPNMB	0	0.763161456687067	0.392	0.133	0	Tumor_cells	GPNMB
NACA	0	0.755316497147096	0.941	0.903	0	Tumor_cells	NACA
HIBADH	0	0.750216340009773	0.272	0.073	0	Tumor_cells	HIBADH
MFAP2	0	0.747306986046723	0.203	0.019	0	Tumor_cells	MFAP2
RPS17	0	0.746569314071936	0.771	0.59	0	Tumor_cells	RPS17
H1F0	0	0.745706483125592	0.246	0.061	0	Tumor_cells	H1F0
TSPAN4	0	0.745571034589231	0.302	0.088	0	Tumor_cells	TSPAN4
RPL22	0	0.742277813748564	0.909	0.859	0	Tumor_cells	RPL22
EIF3K	0	0.739543859673578	0.765	0.628	0	Tumor_cells	EIF3K
SUCLG1	0	0.738776533518907	0.364	0.147	0	Tumor_cells	SUCLG1
ISYNA1	0	0.737317082294091	0.22	0.046	0	Tumor_cells	ISYNA1
PTK2	0	0.737222201327398	0.212	0.039	0	Tumor_cells	PTK2
PAICS	0	0.735859772323996	0.222	0.05	0	Tumor_cells	PAICS
TIMP2	0	0.73212041156932	0.306	0.101	0	Tumor_cells	TIMP2
PYGL	0	0.730228667148822	0.217	0.044	0	Tumor_cells	PYGL
ST6GALNAC2	0	0.722080664355553	0.203	0.024	0	Tumor_cells	ST6GALNAC2
FAM213A	0	0.717213037266546	0.273	0.064	0	Tumor_cells	FAM213A
RARRES2	0	0.711647356096836	0.181	0.029	0	Tumor_cells	RARRES2
GCSH	0	0.709814850606479	0.234	0.054	0	Tumor_cells	GCSH
RPL35	0	0.708769552446601	0.917	0.855	0	Tumor_cells	RPL35
RPS20	0	0.708747083471422	0.839	0.72	0	Tumor_cells	RPS20
PKIG	0	0.705242935783043	0.214	0.037	0	Tumor_cells	PKIG
RPL29	0	0.697771251225348	0.949	0.958	0	Tumor_cells	RPL29
RPS15	0	0.697089760460291	0.967	0.961	0	Tumor_cells	RPS15
HEBP1	0	0.696769976477656	0.244	0.061	0	Tumor_cells	HEBP1
CDH19	0	0.696218873564599	0.167	0.018	0	Tumor_cells	CDH19
RPL31	0	0.690019934293528	0.859	0.745	0	Tumor_cells	RPL31
TRIP6	0	0.684823533593875	0.212	0.043	0	Tumor_cells	TRIP6
ASPH	0	0.684804556359154	0.251	0.072	0	Tumor_cells	ASPH
CPEB2	0	0.67968608885303	0.219	0.052	0	Tumor_cells	CPEB2
PSMG1	0	0.67426191426718	0.238	0.063	0	Tumor_cells	PSMG1
SGCD	0	0.670901518635035	0.188	0.023	0	Tumor_cells	SGCD
SERPINB6	0	0.668238285522741	0.298	0.102	0	Tumor_cells	SERPINB6
RPS2	0	0.664954411491761	0.931	0.901	0	Tumor_cells	RPS2
SLC7A8	0	0.656734118183919	0.211	0.047	0	Tumor_cells	SLC7A8
ST3GAL6	0	0.654724159068631	0.197	0.038	0	Tumor_cells	ST3GAL6
MACROD1	0	0.654657342708638	0.169	0.023	0	Tumor_cells	MACROD1
CALD1	0	0.652379870130059	0.285	0.055	0	Tumor_cells	CALD1
CYP27A1	0	0.651839818841879	0.21	0.034	0	Tumor_cells	CYP27A1
RPL37	0	0.648395352216848	0.949	0.907	0	Tumor_cells	RPL37
LRRN4CL	0	0.646090217979032	0.177	0.018	0	Tumor_cells	LRRN4CL
FHL2	0	0.638046276684256	0.153	0.019	0	Tumor_cells	FHL2
CA14	0	0.637071774719393	0.159	0.015	0	Tumor_cells	CA14
CTD-2380F24.1	0	0.634494214015483	0.154	0.016	0	Tumor_cells	CTD-2380F24.1
SERF2	0	0.629924508960872	0.923	0.879	0	Tumor_cells	SERF2
EGLN3	0	0.624016519260235	0.166	0.024	0	Tumor_cells	EGLN3
SNAI2	0	0.616292269582237	0.174	0.024	0	Tumor_cells	SNAI2
SYNGR1	0	0.615140524660159	0.199	0.038	0	Tumor_cells	SYNGR1
RPL18A	0	0.611430476707449	0.975	0.977	0	Tumor_cells	RPL18A
RPL13	0	0.610196311963298	0.985	0.995	0	Tumor_cells	RPL13
C8orf88	0	0.605680881998412	0.173	0.023	0	Tumor_cells	C8orf88
SOX10	0	0.599213142147868	0.185	0.022	0	Tumor_cells	SOX10
ALX1	0	0.593445211658207	0.152	0.011	0	Tumor_cells	ALX1
NFKBIL1	0	0.592908087183497	0.214	0.051	0	Tumor_cells	NFKBIL1
RPL18	0	0.583458758565071	0.953	0.964	0	Tumor_cells	RPL18
EPS8	0	0.581805618170128	0.235	0.058	0	Tumor_cells	EPS8
MOK	0	0.580655302356523	0.172	0.023	0	Tumor_cells	MOK
PCBP2	0	0.567365289934027	0.826	0.753	0	Tumor_cells	PCBP2
ZNF704	0	0.565768464073738	0.154	0.02	0	Tumor_cells	ZNF704
HSP90AB1	0	0.562688578993248	0.863	0.726	0	Tumor_cells	HSP90AB1
RBPMS	0	0.554405510998235	0.172	0.026	0	Tumor_cells	RBPMS
RPL19	0	0.540942407506996	0.989	0.988	0	Tumor_cells	RPL19
AIF1L	0	0.537348158775938	0.145	0.014	0	Tumor_cells	AIF1L
RPL6	0	0.522000147065674	0.955	0.952	0	Tumor_cells	RPL6
RPL11	0	0.497280118759321	0.977	0.98	0	Tumor_cells	RPL11
RPS27A	0	0.477891316559117	0.981	0.983	0	Tumor_cells	RPS27A
EEF1A1	0	0.476893382775098	0.995	0.998	0	Tumor_cells	EEF1A1
RPS14	0	0.468272427316125	0.977	0.978	0	Tumor_cells	RPS14
RPS3	0	0.457876859195049	0.974	0.983	0	Tumor_cells	RPS3
SPARC	0	0.270783672619794	0.25	0.055	0	Tumor_cells	SPARC
LIME1	0	-0.482745935999976	0.003	0.11	0	Tumor_cells	LIME1
GPR132	0	-0.488194080765088	0.003	0.11	0	Tumor_cells	GPR132
MT-ND1	0	-0.499090813405433	0.726	0.946	0	Tumor_cells	MT-ND1
TNFSF8	0	-0.508892636300873	0.001	0.103	0	Tumor_cells	TNFSF8
FLI1	0	-0.512973319030122	0.006	0.121	0	Tumor_cells	FLI1
CCDC69	0	-0.519564403592304	0.006	0.113	0	Tumor_cells	CCDC69
MT-ATP6	0	-0.536174120160958	0.852	0.984	0	Tumor_cells	MT-ATP6
ELMO1	0	-0.556525677223712	0.007	0.124	0	Tumor_cells	ELMO1
S1PR4	0	-0.55994354005473	0.002	0.124	0	Tumor_cells	S1PR4
PTPRE	0	-0.562585302869076	0.003	0.111	0	Tumor_cells	PTPRE
MYO1F	0	-0.567098559518451	0.009	0.121	0	Tumor_cells	MYO1F
PTPRCAP	0	-0.573594686412211	0.003	0.128	0	Tumor_cells	PTPRCAP
ICAM2	0	-0.575487905576347	0.004	0.125	0	Tumor_cells	ICAM2
ARHGAP25	0	-0.576682391619454	0.007	0.119	0	Tumor_cells	ARHGAP25
DOCK2	0	-0.580510353317047	0.007	0.13	0	Tumor_cells	DOCK2
MT-ND4	0	-0.580995157183232	0.722	0.935	0	Tumor_cells	MT-ND4
EVI2B	0	-0.584003046618855	0.004	0.126	0	Tumor_cells	EVI2B
ST8SIA4	0	-0.594174254021679	0.004	0.126	0	Tumor_cells	ST8SIA4
CAMK4	0	-0.598662759571893	0.009	0.137	0	Tumor_cells	CAMK4
MAP4K1	0	-0.605595265147017	0.008	0.129	0	Tumor_cells	MAP4K1
MT-ND5	0	-0.606754507347724	0.653	0.901	0	Tumor_cells	MT-ND5
RCSD1	0	-0.60793283912037	0.006	0.131	0	Tumor_cells	RCSD1
PARVG	0	-0.61263997423619	0.005	0.135	0	Tumor_cells	PARVG
MT-CO1	0	-0.612999418835785	0.881	0.989	0	Tumor_cells	MT-CO1
RASGRP1	0	-0.619721388136301	0.007	0.118	0	Tumor_cells	RASGRP1
DOCK10	0	-0.627760192178943	0.02	0.155	0	Tumor_cells	DOCK10
OCIAD2	0	-0.629829922363431	0.051	0.204	0	Tumor_cells	OCIAD2
SUN2	0	-0.634852481313766	0.033	0.17	0	Tumor_cells	SUN2
PDE3B	0	-0.635233948470843	0.01	0.133	0	Tumor_cells	PDE3B
NCKAP1L	0	-0.635985573998268	0.005	0.137	0	Tumor_cells	NCKAP1L
GPR171	0	-0.637084333479961	0.003	0.117	0	Tumor_cells	GPR171
FMNL1	0	-0.637725637141528	0.009	0.152	0	Tumor_cells	FMNL1
RASAL3	0	-0.641135494149743	0.004	0.146	0	Tumor_cells	RASAL3
THEMIS	0	-0.641444373794642	0.005	0.12	0	Tumor_cells	THEMIS
SP140	0	-0.643178663094186	0.007	0.138	0	Tumor_cells	SP140
CD4	0	-0.644301871810849	0.002	0.126	0	Tumor_cells	CD4
JAML	0	-0.646408258184989	0.004	0.12	0	Tumor_cells	JAML
LBR	0	-0.647680437315571	0.021	0.156	0	Tumor_cells	LBR
INPP5D	0	-0.65455119994658	0.004	0.145	0	Tumor_cells	INPP5D
YWHAB	0	-0.657413209783321	0.462	0.632	0	Tumor_cells	YWHAB
AOAH	0	-0.65760012267341	0.003	0.137	0	Tumor_cells	AOAH
NCF4	0	-0.663255283469108	0.003	0.106	0	Tumor_cells	NCF4
CYFIP2	0	-0.665492324182208	0.013	0.15	0	Tumor_cells	CYFIP2
MYO1G	0	-0.666261546192453	0.006	0.141	0	Tumor_cells	MYO1G
HMHA1	0	-0.666902765373	0.015	0.166	0	Tumor_cells	HMHA1
RASA2	0	-0.670509304230575	0.031	0.164	0	Tumor_cells	RASA2
IL21R	0	-0.673676730664209	0.006	0.143	0	Tumor_cells	IL21R
EPSTI1	0	-0.674468050133353	0.011	0.142	0	Tumor_cells	EPSTI1
RAB8B	0	-0.67677347645406	0.038	0.18	0	Tumor_cells	RAB8B
PCED1B	0	-0.677533897756816	0.006	0.13	0	Tumor_cells	PCED1B
C1orf162	0	-0.681377377790797	0.004	0.116	0	Tumor_cells	C1orf162
CD84	0	-0.686186680845896	0.005	0.137	0	Tumor_cells	CD84
H3F3B	0	-0.688273861068463	0.77	0.941	0	Tumor_cells	H3F3B
FAM107B	0	-0.68932085499033	0.023	0.17	0	Tumor_cells	FAM107B
TMC8	0	-0.692264712182993	0.005	0.149	0	Tumor_cells	TMC8
ARHGAP30	0	-0.692320725694245	0.007	0.145	0	Tumor_cells	ARHGAP30
SEMA4D	0	-0.695458541419855	0.011	0.167	0	Tumor_cells	SEMA4D
OASL	0	-0.697776107412528	0.014	0.13	0	Tumor_cells	OASL
ITSN2	0	-0.698654491684544	0.065	0.219	0	Tumor_cells	ITSN2
RFTN1	0	-0.70734836278863	0.01	0.159	0	Tumor_cells	RFTN1
DEF6	0	-0.710276273368272	0.017	0.163	0	Tumor_cells	DEF6
PECAM1	0	-0.715853873991902	0.004	0.128	0	Tumor_cells	PECAM1
SUB1	0	-0.71748381623587	0.535	0.726	0	Tumor_cells	SUB1
CASP1	0	-0.72062129251969	0.018	0.165	0	Tumor_cells	CASP1
P2RY10	0	-0.721418568086307	0.006	0.152	0	Tumor_cells	P2RY10
HLA-DMB	0	-0.722800934381346	0.011	0.126	0	Tumor_cells	HLA-DMB
ARHGAP4	0	-0.724686406527337	0.018	0.179	0	Tumor_cells	ARHGAP4
UTRN	0	-0.724696366726999	0.044	0.194	0	Tumor_cells	UTRN
CECR1	0	-0.732388349610631	0.011	0.158	0	Tumor_cells	CECR1
SASH3	0	-0.733861008706186	0.006	0.145	0	Tumor_cells	SASH3
IQGAP2	0	-0.734195730612478	0.009	0.174	0	Tumor_cells	IQGAP2
P2RY8	0	-0.736799858984784	0.002	0.153	0	Tumor_cells	P2RY8
LNPEP	0	-0.73685992095744	0.042	0.186	0	Tumor_cells	LNPEP
ITGB7	0	-0.73930480513797	0.013	0.163	0	Tumor_cells	ITGB7
TGFBR2	0	-0.742531268564857	0.03	0.184	0	Tumor_cells	TGFBR2
PYHIN1	0	-0.744072917763973	0.01	0.142	0	Tumor_cells	PYHIN1
RABGAP1L	0	-0.746396289992191	0.059	0.218	0	Tumor_cells	RABGAP1L
PSME2	0	-0.753599985190718	0.328	0.535	0	Tumor_cells	PSME2
PLP2	0	-0.765786674870615	0.09	0.266	0	Tumor_cells	PLP2
USP15	0	-0.76639972569843	0.09	0.258	0	Tumor_cells	USP15
BIN2	0	-0.769119557274284	0.004	0.173	0	Tumor_cells	BIN2
IFITM1	0	-0.770739215029633	0.333	0.573	0	Tumor_cells	IFITM1
ZBTB1	0	-0.772791158102886	0.043	0.198	0	Tumor_cells	ZBTB1
VOPP1	0	-0.773403737160138	0.044	0.208	0	Tumor_cells	VOPP1
CD5	0	-0.777601607428886	0.005	0.159	0	Tumor_cells	CD5
CYLD	0	-0.777650395362509	0.037	0.206	0	Tumor_cells	CYLD
HSPA5	0	-0.785649631254842	0.264	0.459	0	Tumor_cells	HSPA5
SELT	0	-0.78766591582214	0.156	0.346	0	Tumor_cells	SELT
LST1	0	-0.789557260153997	0.005	0.116	0	Tumor_cells	LST1
IL16	0	-0.791137933034782	0.012	0.172	0	Tumor_cells	IL16
CYTH1	0	-0.793192408633345	0.046	0.223	0	Tumor_cells	CYTH1
FOXP1	0	-0.796609102274836	0.025	0.188	0	Tumor_cells	FOXP1
PPP1R16B	0	-0.798143836803291	0.009	0.17	0	Tumor_cells	PPP1R16B
GLRX	0	-0.799382735052901	0.019	0.187	0	Tumor_cells	GLRX
DDX5	0	-0.801436182660566	0.518	0.736	0	Tumor_cells	DDX5
CCND3	0	-0.801758145669976	0.085	0.259	0	Tumor_cells	CCND3
STX11	0	-0.803031622947476	0.013	0.172	0	Tumor_cells	STX11
FOSL2	0	-0.809366301260629	0.061	0.216	0	Tumor_cells	FOSL2
BAZ1A	0	-0.812140946013709	0.099	0.265	0	Tumor_cells	BAZ1A
PSME1	0	-0.816064208480237	0.422	0.629	0	Tumor_cells	PSME1
IFI16	0	-0.817380525076254	0.115	0.326	0	Tumor_cells	IFI16
RP5-1171I10.5	0	-0.819065930295036	0.006	0.16	0	Tumor_cells	RP5-1171I10.5
ITGAL	0	-0.820570311202877	0.006	0.167	0	Tumor_cells	ITGAL
CD6	0	-0.822696387675624	0.007	0.172	0	Tumor_cells	CD6
BCL11B	0	-0.823186074596354	0.007	0.161	0	Tumor_cells	BCL11B
GBP4	0	-0.823958834655805	0.015	0.173	0	Tumor_cells	GBP4
PPP1R18	0	-0.829418928010989	0.06	0.237	0	Tumor_cells	PPP1R18
CCNH	0	-0.831498797826639	0.108	0.285	0	Tumor_cells	CCNH
ELL2	0	-0.832270788185686	0.036	0.22	0	Tumor_cells	ELL2
CAPG	0	-0.832577102412694	0.009	0.125	0	Tumor_cells	CAPG
ACTB	0	-0.83641039109186	0.936	0.983	0	Tumor_cells	ACTB
ZAP70	0	-0.84437224572859	0.007	0.182	0	Tumor_cells	ZAP70
ANKRD12	0	-0.844501409173421	0.179	0.364	0	Tumor_cells	ANKRD12
ARHGAP15	0	-0.84884463321512	0.011	0.203	0	Tumor_cells	ARHGAP15
RHOF	0	-0.850680614245513	0.024	0.213	0	Tumor_cells	RHOF
B4GALT1	0	-0.856224877114072	0.035	0.226	0	Tumor_cells	B4GALT1
IKZF3	0	-0.856487029856658	0.007	0.166	0	Tumor_cells	IKZF3
ARRB2	0	-0.856637365970946	0.027	0.21	0	Tumor_cells	ARRB2
ARAP2	0	-0.856639477192419	0.018	0.193	0	Tumor_cells	ARAP2
PYCARD	0	-0.869306290159644	0.056	0.216	0	Tumor_cells	PYCARD
CALM1	0	-0.877206784515817	0.562	0.752	0	Tumor_cells	CALM1
MALAT1	0	-0.879691405349333	0.756	0.952	0	Tumor_cells	MALAT1
TNFAIP8	0	-0.881370979018098	0.014	0.198	0	Tumor_cells	TNFAIP8
DUSP5	0	-0.882789114777027	0.042	0.196	0	Tumor_cells	DUSP5
CD28	0	-0.886276262468885	0.008	0.185	0	Tumor_cells	CD28
CSRNP1	0	-0.88911535234823	0.097	0.277	0	Tumor_cells	CSRNP1
FCMR	0	-0.890885990985726	0.027	0.21	0	Tumor_cells	FCMR
FKBP5	0	-0.893340264408309	0.047	0.22	0	Tumor_cells	FKBP5
SNX9	0	-0.899327324841247	0.066	0.235	0	Tumor_cells	SNX9
TSTD1	0	-0.899348761417877	0.027	0.227	0	Tumor_cells	TSTD1
GZMH	0	-0.90120681012638	0.002	0.106	0	Tumor_cells	GZMH
PFN1	0	-0.904627026143188	0.795	0.934	0	Tumor_cells	PFN1
JUND	0	-0.910782640056643	0.165	0.35	0	Tumor_cells	JUND
CITED2	0	-0.911395868981515	0.047	0.205	0	Tumor_cells	CITED2
ZC3HAV1	0	-0.911887184322538	0.08	0.279	0	Tumor_cells	ZC3HAV1
EVI2A	0	-0.912263574191615	0.006	0.196	0	Tumor_cells	EVI2A
SIRPG	0	-0.913084977481419	0.007	0.164	0	Tumor_cells	SIRPG
PSTPIP1	0	-0.913246556332491	0.015	0.187	0	Tumor_cells	PSTPIP1
PIK3IP1	0	-0.913937483116347	0.019	0.214	0	Tumor_cells	PIK3IP1
C10orf54	0	-0.914348290399957	0.008	0.21	0	Tumor_cells	C10orf54
ABI3	0	-0.914685024601011	0.008	0.181	0	Tumor_cells	ABI3
PDCD1	0	-0.915597880072034	0.008	0.162	0	Tumor_cells	PDCD1
ARPC2	0	-0.91616320959905	0.517	0.758	0	Tumor_cells	ARPC2
CNN2	0	-0.917359145970392	0.13	0.337	0	Tumor_cells	CNN2
FNBP1	0	-0.923446927473187	0.133	0.343	0	Tumor_cells	FNBP1
FGL2	0	-0.924574381463617	0.004	0.121	0	Tumor_cells	FGL2
SERPINB9	0	-0.924851534214415	0.067	0.25	0	Tumor_cells	SERPINB9
SLA2	0	-0.925736906359943	0.008	0.167	0	Tumor_cells	SLA2
CD38	0	-0.926149144516586	0.008	0.163	0	Tumor_cells	CD38
CCR7	0	-0.926935155785363	0.001	0.127	0	Tumor_cells	CCR7
MAF	0	-0.927403487252299	0.038	0.187	0	Tumor_cells	MAF
TRAF3IP3	0	-0.936783285411753	0.008	0.179	0	Tumor_cells	TRAF3IP3
INSIG1	0	-0.937813989145394	0.058	0.211	0	Tumor_cells	INSIG1
RHOG	0	-0.94502952989934	0.141	0.353	0	Tumor_cells	RHOG
ETS1	0	-0.950980898235695	0.085	0.28	0	Tumor_cells	ETS1
APBB1IP	0	-0.95299116569771	0.007	0.223	0	Tumor_cells	APBB1IP
DOCK8	0	-0.953219650909638	0.022	0.232	0	Tumor_cells	DOCK8
TBC1D10C	0	-0.953230846040133	0.008	0.194	0	Tumor_cells	TBC1D10C
SRSF2	0	-0.95391195733971	0.357	0.563	0	Tumor_cells	SRSF2
TC2N	0	-0.954596196197418	0.02	0.197	0	Tumor_cells	TC2N
SYNGR2	0	-0.955168339326522	0.145	0.336	0	Tumor_cells	SYNGR2
SMAP2	0	-0.955729240499425	0.038	0.26	0	Tumor_cells	SMAP2
HMGB2	0	-0.956280900438082	0.081	0.325	0	Tumor_cells	HMGB2
CXCR6	0	-0.956529856727053	0.004	0.142	0	Tumor_cells	CXCR6
TMSB10	0	-0.959645342299267	0.87	0.959	0	Tumor_cells	TMSB10
LPXN	0	-0.960054105913418	0.021	0.237	0	Tumor_cells	LPXN
SPN	0	-0.96063748392153	0.009	0.197	0	Tumor_cells	SPN
SELPLG	0	-0.961836982675533	0.004	0.201	0	Tumor_cells	SELPLG
RNF149	0	-0.962041384759865	0.128	0.328	0	Tumor_cells	RNF149
KDM6B	0	-0.964171803892362	0.063	0.219	0	Tumor_cells	KDM6B
STAT4	0	-0.965367076617712	0.005	0.207	0	Tumor_cells	STAT4
ITK	0	-0.969987172174357	0.006	0.203	0	Tumor_cells	ITK
NCF1	0	-0.979920309323927	0.01	0.191	0	Tumor_cells	NCF1
ABRACL	0	-0.991702615081264	0.083	0.335	0	Tumor_cells	ABRACL
NFATC2	0	-0.991719088673249	0.021	0.222	0	Tumor_cells	NFATC2
TRIM22	0	-0.992080612980033	0.052	0.259	0	Tumor_cells	TRIM22
BHLHE40	0	-0.99221040960905	0.087	0.285	0	Tumor_cells	BHLHE40
PLIN2	0	-0.992402575850154	0.061	0.226	0	Tumor_cells	PLIN2
HAVCR2	0	-0.99418986099224	0.007	0.159	0	Tumor_cells	HAVCR2
ATP1B3	0	-0.994527701120416	0.18	0.359	0	Tumor_cells	ATP1B3
RNF125	0	-0.997274443621036	0.012	0.213	0	Tumor_cells	RNF125
CFLAR	0	-1.00055870234488	0.084	0.303	0	Tumor_cells	CFLAR
SOCS1	0	-1.00137285685711	0.06	0.227	0	Tumor_cells	SOCS1
KMT2E	0	-1.00605816955653	0.232	0.467	0	Tumor_cells	KMT2E
IKZF1	0	-1.01139624801478	0.007	0.235	0	Tumor_cells	IKZF1
GBP2	0	-1.01259509019385	0.035	0.24	0	Tumor_cells	GBP2
CTLA4	0	-1.01372060542716	0.008	0.162	0	Tumor_cells	CTLA4
ICAM3	0	-1.01712475043101	0.058	0.299	0	Tumor_cells	ICAM3
ARHGEF1	0	-1.01734217947811	0.049	0.274	0	Tumor_cells	ARHGEF1
TOX	0	-1.01799004543331	0.011	0.182	0	Tumor_cells	TOX
BATF	0	-1.01961655491836	0.011	0.173	0	Tumor_cells	BATF
STK17A	0	-1.02556105792181	0.069	0.273	0	Tumor_cells	STK17A
MIR155HG	0	-1.02720492960574	0.014	0.165	0	Tumor_cells	MIR155HG
TAPBP	0	-1.0275695757763	0.17	0.419	0	Tumor_cells	TAPBP
IDS	0	-1.02961438164705	0.138	0.361	0	Tumor_cells	IDS
RASSF5	0	-1.03084727300016	0.012	0.237	0	Tumor_cells	RASSF5
SH3KBP1	0	-1.03242810422215	0.068	0.296	0	Tumor_cells	SH3KBP1
IL2RB	0	-1.03276672342342	0.008	0.2	0	Tumor_cells	IL2RB
LINC00152	0	-1.03379418311365	0.042	0.267	0	Tumor_cells	LINC00152
PLEK	0	-1.03615854613564	0.008	0.174	0	Tumor_cells	PLEK
ARID4B	0	-1.03856295556429	0.118	0.344	0	Tumor_cells	ARID4B
RNF213	0	-1.04342857047263	0.1	0.343	0	Tumor_cells	RNF213
SIT1	0	-1.04602852031584	0.011	0.205	0	Tumor_cells	SIT1
RGS10	0	-1.04662590449036	0.113	0.342	0	Tumor_cells	RGS10
PIM2	0	-1.05208940111249	0.042	0.216	0	Tumor_cells	PIM2
CXCR3	0	-1.05771887473151	0.008	0.204	0	Tumor_cells	CXCR3
ITM2B	0	-1.0587665273318	0.488	0.754	0	Tumor_cells	ITM2B
SH2D1A	0	-1.06151728534233	0.01	0.201	0	Tumor_cells	SH2D1A
VPS37B	0	-1.06316092774134	0.07	0.282	0	Tumor_cells	VPS37B
LITAF	0	-1.06901490676125	0.43	0.62	0	Tumor_cells	LITAF
FXYD5	0	-1.07373776453439	0.344	0.58	0	Tumor_cells	FXYD5
ARL6IP5	0	-1.07859436030853	0.192	0.445	0	Tumor_cells	ARL6IP5
TGFB1	0	-1.09162188071719	0.012	0.241	0	Tumor_cells	TGFB1
TAGAP	0	-1.09366360074339	0.005	0.222	0	Tumor_cells	TAGAP
DENND2D	0	-1.10032323886153	0.017	0.201	0	Tumor_cells	DENND2D
CARD16	0	-1.10043185525437	0.018	0.236	0	Tumor_cells	CARD16
GZMM	0	-1.1022888179077	0.009	0.214	0	Tumor_cells	GZMM
SKAP1	0	-1.10378806377782	0.009	0.243	0	Tumor_cells	SKAP1
DOK2	0	-1.10620374729815	0.007	0.232	0	Tumor_cells	DOK2
SRSF7	0	-1.10641034610539	0.345	0.593	0	Tumor_cells	SRSF7
JAK1	0	-1.10967434567393	0.143	0.411	0	Tumor_cells	JAK1
PPP2R5C	0	-1.10983993800576	0.073	0.314	0	Tumor_cells	PPP2R5C
HLA-F	0	-1.11161517350923	0.166	0.443	0	Tumor_cells	HLA-F
CRTAM	0	-1.11676553718381	0.006	0.152	0	Tumor_cells	CRTAM
KIAA1551	0	-1.12122767864935	0.058	0.289	0	Tumor_cells	KIAA1551
XCL2	0	-1.12432833498308	0.004	0.108	0	Tumor_cells	XCL2
CCND2	0	-1.13235440417087	0.032	0.262	0	Tumor_cells	CCND2
OAZ1	0	-1.13686006817461	0.65	0.884	0	Tumor_cells	OAZ1
WAS	0	-1.14164253078198	0.011	0.275	0	Tumor_cells	WAS
PARP8	0	-1.1447999637057	0.026	0.258	0	Tumor_cells	PARP8
MSN	0	-1.14700776290287	0.143	0.422	0	Tumor_cells	MSN
MAP3K8	0	-1.15043317489017	0.051	0.274	0	Tumor_cells	MAP3K8
GPSM3	0	-1.15097375167545	0.143	0.434	0	Tumor_cells	GPSM3
ICOS	0	-1.15227162010196	0.007	0.2	0	Tumor_cells	ICOS
PTPN6	0	-1.1537724355136	0.012	0.218	0	Tumor_cells	PTPN6
GIMAP7	0	-1.15396995791781	0.007	0.224	0	Tumor_cells	GIMAP7
LAT	0	-1.15559189105769	0.014	0.24	0	Tumor_cells	LAT
RILPL2	0	-1.15704722050368	0.024	0.269	0	Tumor_cells	RILPL2
SMCHD1	0	-1.1573979725929	0.11	0.355	0	Tumor_cells	SMCHD1
TSPYL2	0	-1.16062140834713	0.079	0.274	0	Tumor_cells	TSPYL2
AIM1	0	-1.16195769835705	0.005	0.207	0	Tumor_cells	AIM1
EML4	0	-1.16596025329676	0.078	0.328	0	Tumor_cells	EML4
SEPT1	0	-1.16999737972824	0.034	0.292	0	Tumor_cells	SEPT1
FCGR3A	0	-1.1731574575533	0.005	0.149	0	Tumor_cells	FCGR3A
APOBEC3G	0	-1.17377964476492	0.049	0.263	0	Tumor_cells	APOBEC3G
AKNA	0	-1.17737334257608	0.02	0.265	0	Tumor_cells	AKNA
NFKBIZ	0	-1.17952749816026	0.095	0.272	0	Tumor_cells	NFKBIZ
VAMP8	0	-1.18214000686481	0.11	0.416	0	Tumor_cells	VAMP8
GATA3	0	-1.19052533370576	0.008	0.203	0	Tumor_cells	GATA3
CDKN1B	0	-1.19224730169076	0.095	0.356	0	Tumor_cells	CDKN1B
SEPT6	0	-1.19773866599677	0.037	0.316	0	Tumor_cells	SEPT6
IFNG	0	-1.2038759623193	0.006	0.124	0	Tumor_cells	IFNG
ACAP1	0	-1.20532293026012	0.014	0.277	0	Tumor_cells	ACAP1
RUNX3	0	-1.20698574296229	0.016	0.257	0	Tumor_cells	RUNX3
CELF2	0	-1.21314196414085	0.047	0.322	0	Tumor_cells	CELF2
UBC	0	-1.21733599653046	0.64	0.866	0	Tumor_cells	UBC
LYST	0	-1.22166891097491	0.125	0.336	0	Tumor_cells	LYST
GLIPR1	0	-1.23259147719175	0.008	0.271	0	Tumor_cells	GLIPR1
EMB	0	-1.2368525627337	0.012	0.291	0	Tumor_cells	EMB
GIMAP4	0	-1.23734531161204	0.009	0.249	0	Tumor_cells	GIMAP4
TNF	0	-1.23929554041463	0.004	0.136	0	Tumor_cells	TNF
CD96	0	-1.24016353402905	0.01	0.271	0	Tumor_cells	CD96
PTPN7	0	-1.2418842572109	0.012	0.264	0	Tumor_cells	PTPN7
GBP5	0	-1.24535583228721	0.01	0.23	0	Tumor_cells	GBP5
ID2	0	-1.2473611230512	0.169	0.382	0	Tumor_cells	ID2
CD247	0	-1.24933552456284	0.01	0.258	0	Tumor_cells	CD247
STAT1	0	-1.24944689747965	0.198	0.451	0	Tumor_cells	STAT1
CTSC	0	-1.25866769401598	0.161	0.387	0	Tumor_cells	CTSC
PNRC1	0	-1.25903555756199	0.355	0.622	0	Tumor_cells	PNRC1
PSMB9	0	-1.26376779429484	0.226	0.573	0	Tumor_cells	PSMB9
PTGER4	0	-1.26656482956706	0.031	0.283	0	Tumor_cells	PTGER4
PTPN22	0	-1.26746019302034	0.01	0.261	0	Tumor_cells	PTPN22
PPP1R2	0	-1.27103652494511	0.148	0.423	0	Tumor_cells	PPP1R2
AKAP13	0	-1.27113503378817	0.077	0.368	0	Tumor_cells	AKAP13
ARHGAP9	0	-1.27489967856586	0.011	0.28	0	Tumor_cells	ARHGAP9
FAM46C	0	-1.27830333808716	0.026	0.277	0	Tumor_cells	FAM46C
HLA-A	0	-1.30144843724441	0.735	0.951	0	Tumor_cells	HLA-A
CRIP1	0	-1.3103188901793	0.011	0.285	0	Tumor_cells	CRIP1
LBH	0	-1.31414103509099	0.095	0.357	0	Tumor_cells	LBH
CTSS	0	-1.32145750545224	0.041	0.287	0	Tumor_cells	CTSS
MYH9	0	-1.32194501894853	0.162	0.435	0	Tumor_cells	MYH9
CLEC2D	0	-1.32889861673518	0.021	0.286	0	Tumor_cells	CLEC2D
HLA-DMA	0	-1.32954884313037	0.075	0.294	0	Tumor_cells	HLA-DMA
HOPX	0	-1.35255354738386	0.011	0.201	0	Tumor_cells	HOPX
GPR65	0	-1.35357293747812	0.01	0.274	0	Tumor_cells	GPR65
CDC42SE2	0	-1.35536726923288	0.06	0.374	0	Tumor_cells	CDC42SE2
SLC2A3	0	-1.35757514750821	0.106	0.391	0	Tumor_cells	SLC2A3
TRAT1	0	-1.35815257779693	0.009	0.27	0	Tumor_cells	TRAT1
PRKCH	0	-1.35863559696448	0.041	0.33	0	Tumor_cells	PRKCH
RNASET2	0	-1.35935639935694	0.063	0.356	0	Tumor_cells	RNASET2
MS4A7	0	-1.37311558397458	0.008	0.132	0	Tumor_cells	MS4A7
ADGRE5	0	-1.37338725504573	0.059	0.336	0	Tumor_cells	ADGRE5
CBLB	0	-1.37386732710051	0.027	0.307	0	Tumor_cells	CBLB
MBNL1	0	-1.37555520944627	0.115	0.456	0	Tumor_cells	MBNL1
SELK	0	-1.38461277898243	0.267	0.587	0	Tumor_cells	SELK
SLC38A1	0	-1.38463615718143	0.033	0.324	0	Tumor_cells	SLC38A1
LINC-PINT	0	-1.38699459017333	0.067	0.35	0	Tumor_cells	LINC-PINT
REL	0	-1.39020143178134	0.119	0.384	0	Tumor_cells	REL
SH3BGRL3	0	-1.39488004018724	0.56	0.859	0	Tumor_cells	SH3BGRL3
BTG2	0	-1.39606748799552	0.169	0.494	0	Tumor_cells	BTG2
TIGIT	0	-1.39688816986938	0.011	0.244	0	Tumor_cells	TIGIT
FAM177A1	0	-1.40102253596231	0.222	0.453	0	Tumor_cells	FAM177A1
BCL2A1	0	-1.40439383538305	0.01	0.153	0	Tumor_cells	BCL2A1
IL10RA	0	-1.41306453516392	0.012	0.331	0	Tumor_cells	IL10RA
LCP2	0	-1.41695341778202	0.011	0.295	0	Tumor_cells	LCP2
AREG	0	-1.42220076753754	0.005	0.178	0	Tumor_cells	AREG
TNFRSF9	0	-1.43722095195646	0.012	0.224	0	Tumor_cells	TNFRSF9
CNOT6L	0	-1.43727584331482	0.058	0.363	0	Tumor_cells	CNOT6L
HLA-E	0	-1.45380482930803	0.477	0.877	0	Tumor_cells	HLA-E
ELF1	0	-1.47224430832874	0.15	0.503	0	Tumor_cells	ELF1
VCAM1	0	-1.47519501366006	0.01	0.184	0	Tumor_cells	VCAM1
PRDM1	0	-1.48277146926479	0.011	0.284	0	Tumor_cells	PRDM1
CD53	0	-1.4904173503546	0.011	0.367	0	Tumor_cells	CD53
HERPUD1	0	-1.49815086825976	0.243	0.515	0	Tumor_cells	HERPUD1
ARL4C	0	-1.49987222588532	0.019	0.336	0	Tumor_cells	ARL4C
GNG2	0	-1.50194562983393	0.017	0.334	0	Tumor_cells	GNG2
NR3C1	0	-1.50537813132906	0.133	0.398	0	Tumor_cells	NR3C1
MS4A6A	0	-1.50663824629194	0.011	0.192	0	Tumor_cells	MS4A6A
IRF1	0	-1.50666507469304	0.15	0.467	0	Tumor_cells	IRF1
GPR183	0	-1.5253270934845	0.01	0.225	0	Tumor_cells	GPR183
FYN	0	-1.53000710909284	0.037	0.344	0	Tumor_cells	FYN
BIRC3	0	-1.53453253344455	0.024	0.328	0	Tumor_cells	BIRC3
LIMD2	0	-1.53555676848339	0.117	0.458	0	Tumor_cells	LIMD2
LAG3	0	-1.53714904561955	0.014	0.261	0	Tumor_cells	LAG3
SPOCK2	0	-1.54049183214184	0.008	0.305	0	Tumor_cells	SPOCK2
SH2D2A	0	-1.547561800361	0.017	0.325	0	Tumor_cells	SH2D2A
RHOH	0	-1.5507371677689	0.014	0.349	0	Tumor_cells	RHOH
SAMSN1	0	-1.55417958374361	0.01	0.343	0	Tumor_cells	SAMSN1
JUNB	0	-1.5581299769803	0.47	0.807	0	Tumor_cells	JUNB
PDE4B	0	-1.56471948837994	0.022	0.356	0	Tumor_cells	PDE4B
CD48	0	-1.58253405746875	0.016	0.375	0	Tumor_cells	CD48
TRAV19	0	-1.59382901141822	0.007	0.123	0	Tumor_cells	TRAV19
MCL1	0	-1.594979979031	0.28	0.642	0	Tumor_cells	MCL1
CD3G	0	-1.59585813973264	0.014	0.336	0	Tumor_cells	CD3G
STK4	0	-1.60570910591095	0.073	0.452	0	Tumor_cells	STK4
CLEC2B	0	-1.62274855477496	0.032	0.363	0	Tumor_cells	CLEC2B
TMEM2	0	-1.62643533798766	0.053	0.365	0	Tumor_cells	TMEM2
HLA-C	0	-1.62752374906327	0.639	0.952	0	Tumor_cells	HLA-C
LCK	0	-1.65323991242701	0.016	0.367	0	Tumor_cells	LCK
HCLS1	0	-1.65898135692366	0.017	0.416	0	Tumor_cells	HCLS1
ALOX5AP	0	-1.68461890732276	0.01	0.325	0	Tumor_cells	ALOX5AP
RNF19A	0	-1.68766855863337	0.096	0.42	0	Tumor_cells	RNF19A
ITGA4	0	-1.68772700893757	0.015	0.357	0	Tumor_cells	ITGA4
TXNIP	0	-1.6928853512419	0.131	0.387	0	Tumor_cells	TXNIP
YPEL5	0	-1.69675776242465	0.213	0.571	0	Tumor_cells	YPEL5
TRAC	0	-1.70380849382511	0.014	0.307	0	Tumor_cells	TRAC
WIPF1	0	-1.70918464614869	0.032	0.441	0	Tumor_cells	WIPF1
NFKBIA	0	-1.71280585781918	0.245	0.535	0	Tumor_cells	NFKBIA
GMFG	0	-1.71623174034489	0.02	0.453	0	Tumor_cells	GMFG
COTL1	0	-1.72263536738003	0.099	0.434	0	Tumor_cells	COTL1
PIK3R1	0	-1.72301377137054	0.055	0.381	0	Tumor_cells	PIK3R1
SYTL3	0	-1.72360281816199	0.014	0.357	0	Tumor_cells	SYTL3
KLF6	0	-1.75930588201328	0.206	0.534	0	Tumor_cells	KLF6
RARRES3	0	-1.75939656583943	0.141	0.562	0	Tumor_cells	RARRES3
MTRNR2L12	0	-1.76556240987392	0.505	0.735	0	Tumor_cells	MTRNR2L12
CYBA	0	-1.78414340104207	0.216	0.626	0	Tumor_cells	CYBA
HLA-B	0	-1.78435221436433	0.637	0.965	0	Tumor_cells	HLA-B
KLRB1	0	-1.79167780369609	0.006	0.189	0	Tumor_cells	KLRB1
MTRNR2L8	0	-1.80532438608842	0.271	0.479	0	Tumor_cells	MTRNR2L8
DDIT4	0	-1.83742154472176	0.138	0.518	0	Tumor_cells	DDIT4
AIF1	0	-1.8383838912758	0.02	0.204	0	Tumor_cells	AIF1
PRF1	0	-1.85341562616858	0.012	0.296	0	Tumor_cells	PRF1
UCP2	0	-1.87869474841946	0.022	0.438	0	Tumor_cells	UCP2
SARAF	0	-1.8792080585302	0.453	0.802	0	Tumor_cells	SARAF
RGS2	0	-1.88236481309254	0.057	0.409	0	Tumor_cells	RGS2
DNAJB1	0	-1.89339889311725	0.362	0.557	0	Tumor_cells	DNAJB1
TRBC1	0	-1.89422233292526	0.012	0.264	0	Tumor_cells	TRBC1
FCER1G	0	-1.89700501558974	0.018	0.193	0	Tumor_cells	FCER1G
TNFRSF1B	0	-1.90690572145028	0.023	0.438	0	Tumor_cells	TNFRSF1B
SLA	0	-1.91253972881646	0.015	0.398	0	Tumor_cells	SLA
EVL	0	-1.91665595529641	0.039	0.46	0	Tumor_cells	EVL
ITGB2	0	-1.91782558700561	0.019	0.472	0	Tumor_cells	ITGB2
CYTIP	0	-1.91805504156144	0.015	0.431	0	Tumor_cells	CYTIP
STK17B	0	-1.92626775672669	0.023	0.462	0	Tumor_cells	STK17B
LEPROTL1	0	-1.92885463818664	0.136	0.517	0	Tumor_cells	LEPROTL1
B2M	0	-1.94715241262272	0.848	0.993	0	Tumor_cells	B2M
ITM2A	0	-1.98721359296901	0.033	0.418	0	Tumor_cells	ITM2A
S100A4	0	-1.99898928361629	0.133	0.586	0	Tumor_cells	S100A4
LTB	0	-2.02756504715676	0.008	0.322	0	Tumor_cells	LTB
ISG20	0	-2.02865047853931	0.058	0.464	0	Tumor_cells	ISG20
EZR	0	-2.03554219891512	0.148	0.573	0	Tumor_cells	EZR
CTSW	0	-2.04778768039932	0.015	0.388	0	Tumor_cells	CTSW
FYB	0	-2.05141798375146	0.027	0.496	0	Tumor_cells	FYB
LCP1	0	-2.05391858015282	0.021	0.496	0	Tumor_cells	LCP1
CD27	0	-2.05583964916796	0.019	0.38	0	Tumor_cells	CD27
ZFP36	0	-2.0781239253461	0.395	0.808	0	Tumor_cells	ZFP36
RAC2	0	-2.09418762564597	0.041	0.543	0	Tumor_cells	RAC2
CD37	0	-2.10413828386882	0.018	0.514	0	Tumor_cells	CD37
CD8B	0	-2.12338978868214	0.018	0.361	0	Tumor_cells	CD8B
RGCC	0	-2.17877659723248	0.036	0.352	0	Tumor_cells	RGCC
LSP1	0	-2.1892618618717	0.039	0.563	0	Tumor_cells	LSP1
IL2RG	0	-2.21147201752427	0.019	0.508	0	Tumor_cells	IL2RG
TUBA4A	0	-2.2130509061301	0.027	0.429	0	Tumor_cells	TUBA4A
DUSP1	0	-2.22903891584512	0.163	0.554	0	Tumor_cells	DUSP1
TRBC2	0	-2.24654250985758	0.021	0.453	0	Tumor_cells	TRBC2
HLA-DQB1	0	-2.28125076409587	0.031	0.369	0	Tumor_cells	HLA-DQB1
NR4A2	0	-2.31200272580369	0.19	0.631	0	Tumor_cells	NR4A2
CD69	0	-2.31530554516969	0.015	0.404	0	Tumor_cells	CD69
HLA-DQA1	0	-2.32719515425887	0.027	0.337	0	Tumor_cells	HLA-DQA1
ZNF331	0	-2.33733671596717	0.068	0.523	0	Tumor_cells	ZNF331
DUSP4	0	-2.35350565787618	0.138	0.519	0	Tumor_cells	DUSP4
CD2	0	-2.37197193664996	0.019	0.491	0	Tumor_cells	CD2
CORO1A	0	-2.42250974027507	0.025	0.59	0	Tumor_cells	CORO1A
HCST	0	-2.42489228876254	0.022	0.564	0	Tumor_cells	HCST
TYROBP	0	-2.44365130648194	0.038	0.237	0	Tumor_cells	TYROBP
BTG1	0	-2.46319800887551	0.418	0.802	0	Tumor_cells	BTG1
CCL4L2	0	-2.46863264323527	0.016	0.206	0	Tumor_cells	CCL4L2
ANXA1	0	-2.47263697647957	0.029	0.352	0	Tumor_cells	ANXA1
IL7R	0	-2.63481664143462	0.008	0.298	0	Tumor_cells	IL7R
CCL3	0	-2.63602738005491	0.029	0.174	0	Tumor_cells	CCL3
HLA-DRB5	0	-2.63961515747987	0.043	0.415	0	Tumor_cells	HLA-DRB5
GZMA	0	-2.66399121098907	0.02	0.475	0	Tumor_cells	GZMA
CD3D	0	-2.67265362117774	0.024	0.562	0	Tumor_cells	CD3D
CD7	0	-2.67929052903404	0.02	0.489	0	Tumor_cells	CD7
CREM	0	-2.71599609170811	0.162	0.669	0	Tumor_cells	CREM
HLA-DPB1	0	-2.74733593884749	0.138	0.579	0	Tumor_cells	HLA-DPB1
TSC22D3	0	-2.76907699062857	0.101	0.636	0	Tumor_cells	TSC22D3
CD52	0	-2.77833660809932	0.023	0.527	0	Tumor_cells	CD52
LAPTM5	0	-2.82910233911224	0.028	0.696	0	Tumor_cells	LAPTM5
CD3E	0	-2.83466788068462	0.025	0.607	0	Tumor_cells	CD3E
C1QC	0	-2.85016669023742	0.032	0.191	0	Tumor_cells	C1QC
C1QA	0	-2.87279865543946	0.04	0.201	0	Tumor_cells	C1QA
DUSP2	0	-2.91376303716972	0.094	0.541	0	Tumor_cells	DUSP2
PTPRC	0	-2.91809383522436	0.028	0.686	0	Tumor_cells	PTPRC
C1QB	0	-2.94449940634999	0.044	0.203	0	Tumor_cells	C1QB
GZMK	0	-3.01943000318879	0.02	0.447	0	Tumor_cells	GZMK
ZFP36L2	0	-3.02027499527823	0.173	0.621	0	Tumor_cells	ZFP36L2
HLA-DRB1	0	-3.04216260465844	0.077	0.542	0	Tumor_cells	HLA-DRB1
TNFAIP3	0	-3.04524210663802	0.043	0.658	0	Tumor_cells	TNFAIP3
ARHGDIB	0	-3.04690362120724	0.039	0.75	0	Tumor_cells	ARHGDIB
CD8A	0	-3.11757347372408	0.021	0.448	0	Tumor_cells	CD8A
HLA-DRA	0	-3.13569088141258	0.094	0.418	0	Tumor_cells	HLA-DRA
HLA-DPA1	0	-3.17634834923873	0.067	0.573	0	Tumor_cells	HLA-DPA1
RGS1	0	-3.29874379381936	0.037	0.653	0	Tumor_cells	RGS1
IL32	0	-3.34077321736125	0.041	0.654	0	Tumor_cells	IL32
CST7	0	-3.49696399091667	0.029	0.588	0	Tumor_cells	CST7
CCL4	0	-3.56871104970657	0.045	0.426	0	Tumor_cells	CCL4
NKG7	0	-3.57820357028919	0.028	0.485	0	Tumor_cells	NKG7
CXCR4	0	-3.66308636772106	0.056	0.72	0	Tumor_cells	CXCR4
CD74	0	-3.78496968471588	0.206	0.883	0	Tumor_cells	CD74
SRGN	0	-4.00745424373647	0.115	0.891	0	Tumor_cells	SRGN
CCL5	0	-4.18719546633359	0.043	0.601	0	Tumor_cells	CCL5
TMSB4X	0	-4.3187013204253	0.222	0.974	0	Tumor_cells	TMSB4X
DRAP1	6.27866480090693e-307	-0.8063175761853	0.238	0.426	2.11553331801758e-302	Tumor_cells	DRAP1
NFKB1	1.8862805249192e-306	-0.696595678626331	0.028	0.157	6.35563360066276e-302	Tumor_cells	NFKB1
COX7C	2.01552428327743e-306	0.676208438704685	0.819	0.707	6.79110752007497e-302	Tumor_cells	COX7C
KDELR1	2.31961981023721e-306	0.793034330441729	0.47	0.258	7.81572698861326e-302	Tumor_cells	KDELR1
COX6B1	3.09529550215178e-306	0.741342410387283	0.705	0.547	1.04292886649502e-301	Tumor_cells	COX6B1
ARHGEF3	3.79546309260541e-306	-0.523766577750331	0.01	0.12	1.27884333442247e-301	Tumor_cells	ARHGEF3
EPC1	2.15514325799924e-305	-0.848206590170547	0.167	0.342	7.26153969350264e-301	Tumor_cells	EPC1
C12orf75	5.06408917169352e-305	-0.605136059071366	0.015	0.133	1.70629420551041e-300	Tumor_cells	C12orf75
SLC9A3R1	7.8195281654314e-305	-0.809172458343817	0.114	0.286	2.63471182006045e-300	Tumor_cells	SLC9A3R1
CLIC4	3.41942423523809e-304	0.728168002429176	0.252	0.077	1.15214080182112e-299	Tumor_cells	CLIC4
LNP1	1.88171837185929e-303	0.58816695387843	0.154	0.021	6.34026188214268e-299	Tumor_cells	LNP1
FAM174B	2.50782089436822e-303	0.604800500437227	0.16	0.023	8.44985172148429e-299	Tumor_cells	FAM174B
SOCS6	2.65276140681409e-303	0.555363722016564	0.168	0.027	8.93821428411939e-299	Tumor_cells	SOCS6
TMEM18	3.1021234023876e-303	0.626087262148779	0.286	0.099	1.04522945920048e-298	Tumor_cells	TMEM18
CERS4	2.3830906433399e-302	0.547056104032855	0.205	0.048	8.02958561366945e-298	Tumor_cells	CERS4
CD99	5.18161214168266e-302	-0.738424962305297	0.421	0.597	1.74589239501856e-297	Tumor_cells	CD99
RBM3	6.22424342811192e-302	0.77328470670681	0.71	0.555	2.09719658066803e-297	Tumor_cells	RBM3
MRPL13	7.67496365885303e-302	0.84784711999717	0.299	0.112	2.58600225521394e-297	Tumor_cells	MRPL13
CKB	1.00134338594002e-301	0.494275672234085	0.181	0.034	3.37392640458632e-297	Tumor_cells	CKB
SIAH1	6.85468236236999e-301	0.610386980070917	0.211	0.052	2.30961667517694e-296	Tumor_cells	SIAH1
CLIC3	1.70087770159651e-300	-0.671418448519979	0.003	0.102	5.73093732775928e-296	Tumor_cells	CLIC3
MRPS28	1.72045824914531e-300	0.749387183549685	0.224	0.061	5.7969120246702e-296	Tumor_cells	MRPS28
TRIM63	1.83397241356812e-300	0.518596106106943	0.132	0.011	6.17938665027641e-296	Tumor_cells	TRIM63
TNIK	2.07489164709282e-300	-0.548372571006229	0.005	0.108	6.99113991571454e-296	Tumor_cells	TNIK
PELI1	3.62486876943837e-300	-0.699132238835365	0.025	0.149	1.22136328317457e-295	Tumor_cells	PELI1
TRAF1	6.30526719435048e-299	-0.556754622285426	0.01	0.12	2.12449672846445e-294	Tumor_cells	TRAF1
PBX4	2.13797079055001e-298	-0.506651087103669	0.004	0.104	7.20367878167921e-294	Tumor_cells	PBX4
NUDT14	1.43681596940476e-297	0.688902220458686	0.27	0.091	4.84120772731241e-293	Tumor_cells	NUDT14
MOB1A	1.70372560340297e-297	-0.737841064905541	0.131	0.307	5.74053304810597e-293	Tumor_cells	MOB1A
POLD2	2.61551474113943e-297	0.67159267793022	0.247	0.075	8.81271536879519e-293	Tumor_cells	POLD2
CDC42SE1	3.18083991010374e-297	-0.701615512210007	0.096	0.261	1.07175219931036e-292	Tumor_cells	CDC42SE1
GNG12	8.2993919454003e-297	0.546448112101005	0.167	0.028	2.79639712208318e-292	Tumor_cells	GNG12
ATXN1	1.77478131998526e-296	-0.660972875004383	0.029	0.156	5.97994817955832e-292	Tumor_cells	ATXN1
MDH2	6.48465200722337e-296	0.809237036103418	0.526	0.311	2.18493864731384e-291	Tumor_cells	MDH2
SNX8	6.99097426838014e-296	0.709075260192304	0.228	0.064	2.355538869988e-291	Tumor_cells	SNX8
SRP14	2.6525434775386e-295	0.672416029385608	0.805	0.738	8.93747999321856e-291	Tumor_cells	SRP14
EI24	7.9955312347732e-295	0.651594517658903	0.266	0.088	2.69401429424448e-290	Tumor_cells	EI24
RTTN	2.87191695586187e-293	0.578267513127475	0.191	0.041	9.67663699108099e-289	Tumor_cells	RTTN
RAP1A	3.50306568622437e-293	-0.729180422622381	0.122	0.292	1.18032295231644e-288	Tumor_cells	RAP1A
UBE2L6	6.69553167614606e-293	-0.765899936664786	0.139	0.317	2.25599244296065e-288	Tumor_cells	UBE2L6
GALE	9.46649475029121e-293	0.583536151194916	0.16	0.026	3.18964074116312e-288	Tumor_cells	GALE
GRB2	3.63230156560254e-292	-0.738790003688481	0.135	0.308	1.22386768951412e-287	Tumor_cells	GRB2
BSG	3.66464875872367e-292	1.20137671329866	0.533	0.367	1.23476675276435e-287	Tumor_cells	BSG
KLRD1	1.07244075360264e-291	-0.845322830249758	0.004	0.101	3.61348187518874e-287	Tumor_cells	KLRD1
SORBS1	2.36589030015373e-291	0.593884511956798	0.179	0.036	7.97163077733797e-287	Tumor_cells	SORBS1
ZC3H12A	1.28381302943503e-290	-0.720403903115478	0.046	0.184	4.32567962137838e-286	Tumor_cells	ZC3H12A
CD14	1.86185291180991e-290	-1.18543389659769	0.01	0.117	6.27332720105231e-286	Tumor_cells	CD14
HSPB8	2.54610827406683e-290	0.642409082905168	0.139	0.016	8.57885721864079e-286	Tumor_cells	HSPB8
C10orf10	2.79207369060016e-290	0.665566885068807	0.148	0.02	9.40761309310819e-286	Tumor_cells	C10orf10
EIF5A	7.71764576521512e-290	0.944040079654954	0.509	0.309	2.60038356413158e-285	Tumor_cells	EIF5A
MEA1	9.2210624488548e-290	0.783040869843141	0.399	0.195	3.10694478151714e-285	Tumor_cells	MEA1
ARF6	2.85544182669746e-289	-0.78048798855467	0.15	0.321	9.62112569087441e-285	Tumor_cells	ARF6
PIGP	5.01597096550561e-289	0.634673584616176	0.263	0.087	1.69008125711746e-284	Tumor_cells	PIGP
FLNA	6.6428528044041e-289	-0.783330734519222	0.099	0.26	2.23824282391592e-284	Tumor_cells	FLNA
RPL14	1.11645700028812e-288	0.56166243869384	0.932	0.941	3.76179021677079e-284	Tumor_cells	RPL14
LMNA	2.27279897805138e-288	0.674521790833192	0.547	0.325	7.65796887664631e-284	Tumor_cells	LMNA
FLT3LG	2.71443725871751e-288	-0.577273990829446	0.016	0.129	9.14602489952277e-284	Tumor_cells	FLT3LG
NDUFC1	2.85790901847717e-288	0.809669863155224	0.466	0.258	9.62943864685697e-284	Tumor_cells	NDUFC1
RENBP	3.53629682051055e-288	0.667263868197088	0.237	0.071	1.19151985070282e-283	Tumor_cells	RENBP
CCND1	5.22085245980854e-288	0.788223573692448	0.251	0.081	1.75911402780789e-283	Tumor_cells	CCND1
CIB1	1.12961037903854e-286	-0.702813984333216	0.235	0.422	3.80610921113246e-282	Tumor_cells	CIB1
FAM127B	1.27446911269069e-286	0.605529315336936	0.224	0.063	4.29419622830001e-282	Tumor_cells	FAM127B
MRPL24	1.93017951428611e-286	0.704872135312944	0.258	0.086	6.50354685543563e-282	Tumor_cells	MRPL24
EMCN	2.18455198141888e-286	0.610192663954268	0.152	0.023	7.36062944619279e-282	Tumor_cells	EMCN
NDUFAB1	2.57075560910459e-286	0.808067259365754	0.475	0.268	8.661903949317e-282	Tumor_cells	NDUFAB1
AEBP1	3.54548502426444e-286	0.497875537872532	0.161	0.027	1.19461572407566e-281	Tumor_cells	AEBP1
CNN3	8.43413662268856e-286	0.504062567515929	0.182	0.038	2.84179799364868e-281	Tumor_cells	CNN3
TAP1	1.15565166022119e-285	-0.756190399454055	0.187	0.372	3.89385270394926e-281	Tumor_cells	TAP1
HINT1	1.79173725379749e-285	0.67516451363541	0.841	0.75	6.03707950294527e-281	Tumor_cells	HINT1
PIM1	3.54339049194878e-285	-0.582550912431555	0.02	0.136	1.19390999235722e-280	Tumor_cells	PIM1
HMG20B	4.68360891262498e-285	0.678461513698266	0.264	0.089	1.57809518701986e-280	Tumor_cells	HMG20B
PLAUR	1.68430572880461e-284	-1.40123522137578	0.017	0.13	5.67509972263425e-280	Tumor_cells	PLAUR
EIF4B	2.72042586882935e-284	0.738354475103577	0.63	0.453	9.16620292243362e-280	Tumor_cells	EIF4B
CHD1	1.00647956604752e-283	-0.803223949022191	0.134	0.3	3.39123224984051e-279	Tumor_cells	CHD1
SOS1	1.03171546819679e-283	0.762094688699943	0.257	0.085	3.47626209854228e-279	Tumor_cells	SOS1
HSPH1	1.13159878231081e-283	-1.40994747376664	0.139	0.302	3.81280893711804e-279	Tumor_cells	HSPH1
TANK	1.70737988606683e-282	-0.733554283665605	0.085	0.239	5.75284578811357e-278	Tumor_cells	TANK
PIK3CD-AS2	8.00648784853286e-282	0.545321343853658	0.142	0.019	2.69770601568466e-277	Tumor_cells	PIK3CD-AS2
TCEAL8	1.22717949339307e-281	0.661132064682318	0.264	0.09	4.13485858503863e-277	Tumor_cells	TCEAL8
LYZ	8.01987955721035e-281	-1.39814069634879	0.008	0.109	2.70221821800646e-276	Tumor_cells	LYZ
CTSL	1.66634012194163e-280	0.424307994524326	0.35	0.146	5.61456640687012e-276	Tumor_cells	CTSL
NEDD4L	2.44242874653706e-280	0.530398481074432	0.157	0.026	8.22951941858196e-276	Tumor_cells	NEDD4L
GNAI2	2.54413487441038e-280	-0.711038059469582	0.063	0.206	8.57220804583833e-276	Tumor_cells	GNAI2
ERN1	5.1249379543473e-280	-0.59023364329673	0.02	0.134	1.72679659433778e-275	Tumor_cells	ERN1
PARVA	5.59620825683561e-280	0.525990427735601	0.146	0.021	1.88558641005819e-275	Tumor_cells	PARVA
PRRC2C	5.77848714619248e-280	-0.757413411833031	0.275	0.448	1.94700345903809e-275	Tumor_cells	PRRC2C
RANBP2	5.45459907964711e-279	-0.771368510037365	0.088	0.241	1.8378726138963e-274	Tumor_cells	RANBP2
LIMS1	8.40292393224949e-279	-0.787794300629978	0.078	0.226	2.83128118973214e-274	Tumor_cells	LIMS1
HSPB7	1.45019730737519e-278	0.772354363275199	0.121	0.01	4.88629480746997e-274	Tumor_cells	HSPB7
EIF2S3	5.46814911193377e-277	0.739758188731297	0.455	0.25	1.84243816177496e-272	Tumor_cells	EIF2S3
RPL13A	7.40518224082193e-277	0.472584415285216	0.934	0.927	2.49510210422254e-272	Tumor_cells	RPL13A
JAK3	1.7556880672106e-276	-0.521190544001743	0.007	0.106	5.9156153736594e-272	Tumor_cells	JAK3
DBNDD1	8.38787287706789e-276	0.579582943852509	0.135	0.016	2.82620988719926e-271	Tumor_cells	DBNDD1
PHACTR1	1.00669063354557e-275	0.827065497091243	0.225	0.069	3.39194342066845e-271	Tumor_cells	PHACTR1
CTSK	1.90115031450658e-274	0.578464020414879	0.156	0.026	6.40573586969846e-270	Tumor_cells	CTSK
RGS12	7.56848570017958e-274	0.581810602966084	0.145	0.022	2.55012557181851e-269	Tumor_cells	RGS12
COPS5	3.28013735778012e-273	0.738298528035264	0.298	0.119	1.10520948133043e-268	Tumor_cells	COPS5
PBXIP1	4.20081412595009e-273	-0.719085674523256	0.059	0.196	1.41542231159762e-268	Tumor_cells	PBXIP1
KLRG1	5.27605138030354e-273	-0.602467000389152	0.009	0.109	1.77771275207948e-268	Tumor_cells	KLRG1
NRN1	8.77419748977259e-273	0.890890619862216	0.149	0.024	2.95637810220398e-268	Tumor_cells	NRN1
F2R	1.18881721156475e-272	-0.516894783702977	0.007	0.103	4.00560071264628e-268	Tumor_cells	F2R
GDF15	1.54547960860286e-272	1.15356256374461	0.17	0.037	5.20733899322646e-268	Tumor_cells	GDF15
FAM127A	1.82983191442782e-272	0.667392845934007	0.295	0.115	6.1654356524731e-268	Tumor_cells	FAM127A
APMAP	3.02462438542842e-272	-0.841890292052079	0.101	0.253	1.01911694042625e-267	Tumor_cells	APMAP
CHST12	6.67054573172118e-272	-0.869806662636639	0.049	0.181	2.24757367884613e-267	Tumor_cells	CHST12
CCL3L3	7.50373330338858e-272	-1.54205286369213	0.006	0.1	2.52830789924375e-267	Tumor_cells	CCL3L3
CALR	1.18404307297434e-271	-0.688670815035823	0.427	0.608	3.98951473007973e-267	Tumor_cells	CALR
SOX4	2.63722952796057e-271	0.583352698144696	0.182	0.041	8.88588117151035e-267	Tumor_cells	SOX4
ARID5A	3.60243655048772e-271	-0.695837265754917	0.123	0.287	1.21380497132133e-266	Tumor_cells	ARID5A
STX7	8.99055971695128e-271	0.661965365642093	0.277	0.103	3.02927919102956e-266	Tumor_cells	STX7
RPS28	3.94989290914123e-270	0.4823221421518	0.955	0.93	1.33087691680605e-265	Tumor_cells	RPS28
TES	1.33868581576857e-269	-0.511130495588565	0.025	0.141	4.51056798765061e-265	Tumor_cells	TES
SRRT	1.64928432501893e-268	-0.855611877528999	0.083	0.229	5.55709860471877e-264	Tumor_cells	SRRT
PTK2B	1.65330859728877e-268	-0.45387654893869	0.006	0.1	5.57065798770478e-264	Tumor_cells	PTK2B
SERP1	2.48923976520163e-268	-0.641218184828427	0.397	0.565	8.38724446487038e-264	Tumor_cells	SERP1
MET	3.06409511002075e-268	0.598209774503568	0.175	0.038	1.03241620637039e-263	Tumor_cells	MET
BRI3	4.27813925558503e-268	0.626685017086198	0.276	0.102	1.44147624077682e-263	Tumor_cells	BRI3
C9orf142	1.58280425789694e-267	-0.717830347983057	0.141	0.308	5.33310066655795e-263	Tumor_cells	C9orf142
ITGB1BP1	7.0822621445935e-267	0.657294173757689	0.332	0.144	2.38629740699933e-262	Tumor_cells	ITGB1BP1
RCN1	8.1975104623394e-267	0.521863089839119	0.204	0.055	2.76206917518064e-262	Tumor_cells	RCN1
CKLF	8.62614341686638e-266	-0.59181321957729	0.043	0.171	2.90649276287896e-261	Tumor_cells	CKLF
C8orf33	3.7564410039486e-265	0.629350670275209	0.189	0.047	1.26569523187044e-260	Tumor_cells	C8orf33
NQO1	5.22377461009509e-265	0.8018445766077	0.15	0.026	1.76009861712544e-260	Tumor_cells	NQO1
RABGGTB	5.44401595352328e-265	0.663514198945521	0.333	0.147	1.83430673538013e-260	Tumor_cells	RABGGTB
PARVB	1.2173158749886e-264	0.678060388848144	0.258	0.092	4.1016241091866e-260	Tumor_cells	PARVB
TOMM20	2.51473311261694e-264	0.69699508752359	0.593	0.416	8.47314174965153e-260	Tumor_cells	TOMM20
LYPLA1	2.83655272535761e-264	0.85480060509533	0.352	0.166	9.55748075281992e-260	Tumor_cells	LYPLA1
RPS16	1.67111935378682e-263	0.453658203033023	0.944	0.933	5.6306695506493e-259	Tumor_cells	RPS16
G3BP2	4.41455510000337e-263	-0.739082578719288	0.159	0.326	1.48744019539514e-258	Tumor_cells	G3BP2
IFT81	1.49727092623979e-262	0.48354291402323	0.137	0.019	5.04490465887236e-258	Tumor_cells	IFT81
S100B	1.62146395570941e-262	0.81509362721982	0.194	0.051	5.4633606523673e-258	Tumor_cells	S100B
SKIL	2.46321328732599e-262	-0.672399075927848	0.071	0.211	8.29955085031621e-258	Tumor_cells	SKIL
GPAA1	3.19982396029534e-262	0.685668629738338	0.312	0.133	1.07814868518191e-257	Tumor_cells	GPAA1
KLF2	4.60088789775576e-262	-0.725716138676296	0.04	0.164	1.55022316826982e-257	Tumor_cells	KLF2
HSF1	1.19195488851157e-261	0.692377106656224	0.328	0.145	4.01617280135087e-257	Tumor_cells	HSF1
SCOC	1.45994018415952e-261	0.643388461195384	0.243	0.082	4.9191224565071e-257	Tumor_cells	SCOC
COA3	6.13913514581975e-261	0.652574062889164	0.313	0.131	2.06852019603251e-256	Tumor_cells	COA3
BAIAP2L2	6.24342406928517e-261	0.608103379180887	0.117	0.011	2.10365930590494e-256	Tumor_cells	BAIAP2L2
RALGDS	7.27562159617619e-261	-0.567817464140982	0.02	0.129	2.4514479406156e-256	Tumor_cells	RALGDS
MT-CYB	9.45460316070015e-261	-0.346087872517121	0.814	0.976	3.18563398896631e-256	Tumor_cells	MT-CYB
SEPHS2	1.8168100350802e-259	0.751483917038934	0.283	0.113	6.12155973219924e-255	Tumor_cells	SEPHS2
ESD	2.31200389282764e-259	0.649476052014564	0.324	0.141	7.79006591649345e-255	Tumor_cells	ESD
TRIQK	6.37892976810017e-259	0.484040016928873	0.144	0.023	2.14931659606367e-254	Tumor_cells	TRIQK
RAC1	7.66487940154641e-259	0.716551756290638	0.54	0.367	2.58260446555705e-254	Tumor_cells	RAC1
SORT1	8.00445558807545e-259	0.503114523518036	0.168	0.036	2.69702126584614e-254	Tumor_cells	SORT1
EFNA1	1.90394122878574e-258	0.428433522105026	0.117	0.011	6.41513957627068e-254	Tumor_cells	EFNA1
SLFN5	7.96096826240812e-258	-0.624052318103844	0.03	0.145	2.68236864633579e-253	Tumor_cells	SLFN5
ESRP1	8.25832686444509e-258	0.556737928403773	0.112	0.008	2.78256065370613e-253	Tumor_cells	ESRP1
HERPUD2	3.32724265673684e-257	-0.733767863807012	0.073	0.212	1.12108114076091e-252	Tumor_cells	HERPUD2
KDELR3	3.47978049379601e-257	0.490174157178733	0.13	0.017	1.17247723957963e-252	Tumor_cells	KDELR3
LRPAP1	9.77846884597786e-257	1.05045836601145	0.396	0.218	3.29475729296378e-252	Tumor_cells	LRPAP1
TSPO	1.54954139118876e-256	0.686407730940228	0.596	0.408	5.22102476347142e-252	Tumor_cells	TSPO
ENTPD1	1.61586437830272e-256	-0.767338463533282	0.036	0.156	5.44449343625318e-252	Tumor_cells	ENTPD1
FDFT1	1.99321398487593e-256	0.631862374809984	0.34	0.154	6.71593520064096e-252	Tumor_cells	FDFT1
TERF2IP	3.38289463153808e-256	-0.786704585862951	0.221	0.385	1.13983251715044e-251	Tumor_cells	TERF2IP
CYHR1	1.41442981519932e-255	0.54548870361873	0.202	0.056	4.76577981933258e-251	Tumor_cells	CYHR1
SAMHD1	1.58142006685481e-255	-0.657876000753519	0.071	0.213	5.3284367732606e-251	Tumor_cells	SAMHD1
ANXA4	2.13174871734894e-255	0.659388545852753	0.257	0.093	7.18271412823553e-251	Tumor_cells	ANXA4
PPDPF	3.47132310676888e-255	0.555226858493123	0.825	0.77	1.16962760759471e-250	Tumor_cells	PPDPF
ATP5A1	4.63021473161982e-255	0.764175041006465	0.553	0.362	1.56010455167198e-250	Tumor_cells	ATP5A1
LTBR	5.24245875270157e-255	0.518937765820851	0.172	0.039	1.76639405213527e-250	Tumor_cells	LTBR
TIPARP	8.42666451684773e-255	-0.674157635862312	0.04	0.161	2.83928034230667e-250	Tumor_cells	TIPARP
USP36	9.58301337112597e-255	-0.704884785535439	0.07	0.207	3.22890052526718e-250	Tumor_cells	USP36
PLS3	1.68515491731001e-254	0.458565699929549	0.143	0.023	5.67796097838433e-250	Tumor_cells	PLS3
PNMA6A	2.90515878506244e-254	0.445721008009711	0.111	0.008	9.78864201038938e-250	Tumor_cells	PNMA6A
FKBP10	3.01654263570581e-254	0.562756149202129	0.125	0.015	1.01639387567471e-249	Tumor_cells	FKBP10
MT-CO2	2.71570877484596e-253	-0.345137478588318	0.903	0.989	9.15030914596598e-249	Tumor_cells	MT-CO2
HSBP1	3.34412066266776e-252	0.665012424979949	0.436	0.235	1.12676801607928e-247	Tumor_cells	HSBP1
CD83	3.51673062640979e-251	-1.28775337009206	0.048	0.172	1.18492721726251e-246	Tumor_cells	CD83
HNRNPLL	3.81921744607058e-251	-0.839083893512529	0.127	0.279	1.28684712627902e-246	Tumor_cells	HNRNPLL
GPCPD1	4.82633538655271e-251	-0.594707503302277	0.042	0.165	1.62618544514507e-246	Tumor_cells	GPCPD1
ANKRD44	7.65700399274258e-251	-0.62429673845419	0.063	0.197	2.57995092531468e-246	Tumor_cells	ANKRD44
SYNE2	7.9700647497992e-251	-0.72554146265498	0.136	0.295	2.68543361679734e-246	Tumor_cells	SYNE2
MYL6	9.09221628814476e-251	-0.430611202387917	0.749	0.859	3.0635313561275e-246	Tumor_cells	MYL6
IDH2	1.18732720283978e-250	-0.65504974377289	0.109	0.265	4.00058027724835e-246	Tumor_cells	IDH2
SYNPR	1.22339631477797e-250	0.977855060722193	0.156	0.033	4.12211154301289e-246	Tumor_cells	SYNPR
DPYD	2.35774400174400e-250	-0.452709406762813	0.011	0.107	7.94418263947622e-246	Tumor_cells	DPYD
AAK1	2.56394407776494e-250	-0.527643889075869	0.032	0.147	8.63895317562119e-246	Tumor_cells	AAK1
SCD	6.54631334974761e-250	0.536476058711908	0.224	0.07	2.20571482006396e-245	Tumor_cells	SCD
RPL17	1.08906330405307e-249	0.678888819354259	0.625	0.445	3.66948989667643e-245	Tumor_cells	RPL17
ACTR2	3.46631512098844e-249	-0.652264775293481	0.178	0.345	1.16794021686585e-244	Tumor_cells	ACTR2
MT-ND2	3.78541614543033e-249	-0.40179755362632	0.667	0.884	1.2754581160413e-244	Tumor_cells	MT-ND2
NDUFS4	3.92393225830634e-249	0.649122924584806	0.297	0.123	1.32212973511374e-244	Tumor_cells	NDUFS4
ARMC9	3.61619480695457e-248	0.566112047937512	0.129	0.018	1.21844067825527e-243	Tumor_cells	ARMC9
ATP5D	5.58883696060393e-248	0.721937029375016	0.596	0.417	1.88310272550589e-243	Tumor_cells	ATP5D
STXBP1	2.23291833974984e-247	0.478796452766677	0.133	0.02	7.52359505395311e-243	Tumor_cells	STXBP1
PMP22	2.43909072119687e-246	0.519365701216193	0.213	0.065	8.21827227600074e-242	Tumor_cells	PMP22
PFKFB3	4.27028111012096e-246	-0.772339616899535	0.098	0.243	1.43882851724416e-241	Tumor_cells	PFKFB3
IFNGR1	7.02694505935979e-246	-0.669721275905122	0.052	0.178	2.36765886830069e-241	Tumor_cells	IFNGR1
DYNLRB1	7.89979672781062e-246	0.702118616666658	0.526	0.33	2.66175750946851e-241	Tumor_cells	DYNLRB1
GNG7	2.09046047494384e-245	0.616245796806864	0.185	0.05	7.04359752427576e-241	Tumor_cells	GNG7
GPBP1	8.11766537898612e-245	-0.715015803606192	0.217	0.378	2.73516617279558e-240	Tumor_cells	GPBP1
MRPL51	7.6757085726569e-244	0.704246794994873	0.409	0.219	2.58625324647102e-239	Tumor_cells	MRPL51
YIPF3	1.65398081663086e-243	0.608734218254536	0.312	0.137	5.572922963556e-239	Tumor_cells	YIPF3
SEC11A	4.36563551702777e-243	0.641731223399612	0.511	0.314	1.47095723110734e-238	Tumor_cells	SEC11A
RNASE1	4.83037679110451e-243	-2.47672644869661	0.031	0.142	1.62754715599475e-238	Tumor_cells	RNASE1
SS18L2	9.91691485139031e-243	-0.660673857885377	0.11	0.259	3.34140529002745e-238	Tumor_cells	SS18L2
ARHGAP18	1.68243026537714e-242	-0.500247099862056	0.014	0.111	5.66878053616174e-238	Tumor_cells	ARHGAP18
CTC-340A15.2	2.07315087728303e-242	0.603911871919089	0.127	0.018	6.98527456591744e-238	Tumor_cells	CTC-340A15.2
RNF166	8.63961106446962e-242	-0.459152643752839	0.015	0.112	2.91103055206239e-237	Tumor_cells	RNF166
ATP2B1	3.75671084684466e-241	-0.673031129627428	0.066	0.197	1.26578615273584e-236	Tumor_cells	ATP2B1
CHCHD2	4.41397988235636e-240	0.560256960714391	0.814	0.753	1.48724638156115e-235	Tumor_cells	CHCHD2
IQCK	6.09810360357461e-240	0.421174737290567	0.127	0.018	2.05469502818843e-235	Tumor_cells	IQCK
RPS4Y1	1.72372311960996e-239	-0.328092571995698	0.146	0.346	5.80791267921379e-235	Tumor_cells	RPS4Y1
TMEM141	5.91451683594461e-239	0.655503531856637	0.254	0.096	1.99283730270318e-234	Tumor_cells	TMEM141
WDFY1	9.14854744965131e-239	0.606167278844341	0.274	0.108	3.08251157768551e-234	Tumor_cells	WDFY1
RORA	9.20875392707252e-239	-0.711549977070091	0.048	0.169	3.10279754818782e-234	Tumor_cells	RORA
MYL12A	1.48201925620265e-238	-0.603315201205464	0.577	0.693	4.99351568184922e-234	Tumor_cells	MYL12A
PMAIP1	1.51176911208215e-238	-0.872984779829906	0.061	0.188	5.0937548462496e-234	Tumor_cells	PMAIP1
SPR	1.78866194967105e-238	0.483570599214139	0.12	0.015	6.02671757322162e-234	Tumor_cells	SPR
TSPAN10	5.0944163649253e-238	0.516477777403705	0.118	0.014	1.71651264999793e-233	Tumor_cells	TSPAN10
RSRP1	9.03649506462202e-238	-0.755119288312184	0.173	0.326	3.04475664707374e-233	Tumor_cells	RSRP1
TMC6	9.43940416192809e-238	-0.546154342289404	0.044	0.165	3.18051283832005e-233	Tumor_cells	TMC6
SKP1	2.38843219529253e-237	0.62494814567608	0.726	0.617	8.04758343881866e-233	Tumor_cells	SKP1
SYTL1	1.83864805303829e-236	-0.434573554898259	0.011	0.101	6.19514074990721e-232	Tumor_cells	SYTL1
CASP8	2.21179254629232e-236	-0.466413965131588	0.015	0.111	7.45241380547734e-232	Tumor_cells	CASP8
OXNAD1	2.94971798651923e-236	-0.534902405256839	0.022	0.124	9.9387797837779e-232	Tumor_cells	OXNAD1
MORN2	1.13212784011732e-235	0.510086423406181	0.141	0.026	3.81459154449129e-231	Tumor_cells	MORN2
TP53INP1	2.4675404048661e-235	-0.605590610934996	0.019	0.118	8.31413064015582e-231	Tumor_cells	TP53INP1
GALM	3.44086635242425e-235	-0.69458210870866	0.054	0.178	1.15936550878583e-230	Tumor_cells	GALM
RP11-1055B8.3	3.53721943240671e-235	0.47059002206551	0.106	0.009	1.19183071555512e-230	Tumor_cells	RP11-1055B8.3
STAT3	5.80791520376963e-235	-0.808590574113017	0.245	0.405	1.95691894875814e-230	Tumor_cells	STAT3
RAN	4.95396897558962e-234	0.679921427045928	0.701	0.569	1.66919030663517e-229	Tumor_cells	RAN
ATP8A1	1.48360075886249e-233	-0.553301599824776	0.02	0.119	4.99884439691126e-229	Tumor_cells	ATP8A1
MTCH1	2.01687192728659e-233	0.676510181978507	0.395	0.209	6.79564827179943e-229	Tumor_cells	MTCH1
LY6E	2.82410591716769e-233	1.01406240532708	0.649	0.531	9.5155424773048e-229	Tumor_cells	LY6E
CMTM6	4.24590145951345e-233	-0.73104139129897	0.14	0.288	1.43061403776846e-228	Tumor_cells	CMTM6
PSMB10	9.89087469979863e-233	-0.650061252653924	0.183	0.349	3.33263132135015e-228	Tumor_cells	PSMB10
RALGAPA1	1.32248450693339e-232	-0.678923279696194	0.084	0.219	4.45597929766136e-228	Tumor_cells	RALGAPA1
NARS2	1.66199489677978e-232	0.474133258039876	0.16	0.037	5.59992560520977e-228	Tumor_cells	NARS2
SMIM20	2.05885258266362e-232	0.632214790316153	0.231	0.082	6.9370978920268e-228	Tumor_cells	SMIM20
MT-ND6	2.08441189466277e-232	-0.611885926360636	0.344	0.524	7.02321743787673e-228	Tumor_cells	MT-ND6
DIAPH1	2.77200868785866e-232	-0.512781252966889	0.03	0.138	9.34000607287096e-228	Tumor_cells	DIAPH1
CDK2AP2	3.91432701772618e-232	-0.729224894186584	0.168	0.327	1.31889334535266e-227	Tumor_cells	CDK2AP2
BLVRB	2.12407660027419e-231	0.447024088119255	0.347	0.158	7.15686369696384e-227	Tumor_cells	BLVRB
ZNF330	2.24313543339579e-231	0.564942761448112	0.248	0.093	7.55802052928377e-227	Tumor_cells	ZNF330
STAM	3.12417210351327e-231	0.501992319657383	0.231	0.08	1.05265854855776e-226	Tumor_cells	STAM
GULP1	3.84958247754846e-231	0.443675155225995	0.109	0.011	1.29707831998518e-226	Tumor_cells	GULP1
MPV17	1.0466862490295e-230	0.603756489272162	0.266	0.106	3.52670464747999e-226	Tumor_cells	MPV17
VPS13C	1.30019674195738e-230	-0.599755246303329	0.08	0.216	4.38088290235121e-226	Tumor_cells	VPS13C
AC090498.1	1.60955248915964e-230	0.700682359803843	0.648	0.493	5.42322615697449e-226	Tumor_cells	AC090498.1
FAS	8.35296483002618e-230	-0.61785428778459	0.037	0.149	2.81444796982902e-225	Tumor_cells	FAS
SLC24A5	1.23772723489004e-229	0.512095460777607	0.13	0.022	4.17039814523849e-225	Tumor_cells	SLC24A5
CYR61	1.29384536618432e-229	0.634625585902921	0.134	0.023	4.35948257682143e-225	Tumor_cells	CYR61
GYG2	1.3746258406534e-229	0.403532147274677	0.107	0.011	4.63166430749755e-225	Tumor_cells	GYG2
EEF1B2	3.05285872359936e-229	0.522496761232321	0.859	0.808	1.02863021832957e-224	Tumor_cells	EEF1B2
ISG15	3.10561808661276e-229	-0.543713159136166	0.125	0.287	1.0464069581033e-224	Tumor_cells	ISG15
PNISR	6.69801101320929e-229	-0.73093200779557	0.157	0.306	2.25682783079074e-224	Tumor_cells	PNISR
FAM105A	7.46606468297848e-229	-0.452657655240932	0.012	0.102	2.51561583428277e-224	Tumor_cells	FAM105A
OSBPL1A	7.64121718941354e-229	0.468571483602118	0.169	0.042	2.574631719801e-224	Tumor_cells	OSBPL1A
SAT2	2.28578612067428e-228	0.564102842524311	0.347	0.167	7.70172775499993e-224	Tumor_cells	SAT2
ATXN7	2.32029681336232e-228	-0.443926939982782	0.017	0.112	7.818008082943e-224	Tumor_cells	ATXN7
POLR2K	3.93006884780696e-228	0.750462656397677	0.5	0.316	1.32419739758008e-223	Tumor_cells	POLR2K
FKBP9	5.32643908553577e-228	0.442337238397664	0.129	0.021	1.79469038548042e-223	Tumor_cells	FKBP9
CHD2	8.11238057840044e-228	-0.688638793399916	0.123	0.267	2.73338551208625e-223	Tumor_cells	CHD2
TCEA1	8.3468674937002e-228	0.854585192258488	0.488	0.317	2.81239353332734e-223	Tumor_cells	TCEA1
LETMD1	3.19649037331206e-227	0.535427491604951	0.243	0.09	1.07702546638377e-222	Tumor_cells	LETMD1
C17orf89	3.26619914220392e-227	0.699676225945592	0.331	0.159	1.10051313897419e-222	Tumor_cells	C17orf89
SERPING1	5.86623900925519e-227	0.478229369260441	0.26	0.1	1.97657057177844e-222	Tumor_cells	SERPING1
ZNF706	7.41922960965019e-227	0.703239116288038	0.543	0.366	2.49983522467553e-222	Tumor_cells	ZNF706
WASL	4.70874926348374e-226	0.513419703598197	0.184	0.053	1.58656597683821e-221	Tumor_cells	WASL
DDX3X	5.49348603048879e-226	-0.698649799725363	0.231	0.388	1.85097518311289e-221	Tumor_cells	DDX3X
A2M	5.68275791526229e-226	0.826745281120634	0.353	0.172	1.91474845196848e-221	Tumor_cells	A2M
CDC42EP1	5.72328251257119e-226	0.434198844256238	0.111	0.013	1.92840280978574e-221	Tumor_cells	CDC42EP1
MYL6B	1.13570805328775e-225	0.561880426375376	0.223	0.077	3.82665471474773e-221	Tumor_cells	MYL6B
MORF4L2	1.60847840317893e-225	0.662814659512867	0.372	0.193	5.4196071316711e-221	Tumor_cells	MORF4L2
MACF1	2.59271793865176e-225	-0.613266281117467	0.084	0.217	8.73590382249325e-221	Tumor_cells	MACF1
YBX1	2.62272276803812e-225	0.581021956821619	0.759	0.643	8.83700209462763e-221	Tumor_cells	YBX1
PFKM	3.99242411825977e-225	0.472298362691921	0.126	0.02	1.34520738240645e-220	Tumor_cells	PFKM
OCA2	4.84817326487084e-225	0.375731668125066	0.106	0.011	1.63354349986558e-220	Tumor_cells	OCA2
CAV1	1.37118326643119e-223	0.438518097753932	0.21	0.067	4.62006489791326e-219	Tumor_cells	CAV1
PRKCDBP	3.13090369174568e-223	0.488603510829869	0.132	0.023	1.05492668989679e-218	Tumor_cells	PRKCDBP
HHATL	1.0054659212671e-222	0.680169320729228	0.104	0.01	3.38781687511738e-218	Tumor_cells	HHATL
H2AFJ	1.21949361732424e-222	0.656288927921436	0.358	0.182	4.10896179421228e-218	Tumor_cells	H2AFJ
SLC16A4	1.27397094709921e-222	0.414571923059529	0.117	0.016	4.29251770915609e-218	Tumor_cells	SLC16A4
CAPZB	3.7196008657448e-222	-0.601932726206973	0.391	0.545	1.25328231570405e-217	Tumor_cells	CAPZB
FAR2	1.00950156076463e-221	0.423684531801286	0.133	0.025	3.40141455884034e-217	Tumor_cells	FAR2
RPL39	5.0280026387719e-221	0.454799565189966	0.956	0.928	1.6941352091078e-216	Tumor_cells	RPL39
PRPF38B	7.10226155966066e-221	-0.722492493434247	0.147	0.29	2.39303600991206e-216	Tumor_cells	PRPF38B
PNKD	1.4014006465845e-220	0.557483463812498	0.302	0.133	4.72187933860182e-216	Tumor_cells	PNKD
ATP5C1	1.55876670635529e-220	0.702678351639805	0.509	0.324	5.25210854039351e-216	Tumor_cells	ATP5C1
MT-ATP8	1.74471593221188e-220	-0.4071603781032	0.718	0.852	5.8786458619947e-216	Tumor_cells	MT-ATP8
UQCC2	4.88785083450255e-220	0.696483088370027	0.29	0.128	1.64691246017729e-215	Tumor_cells	UQCC2
TSEN54	1.06091493094769e-219	-0.550800336998764	0.034	0.14	3.57464676833515e-215	Tumor_cells	TSEN54
APOL6	1.09905077977182e-219	-0.64561521309608	0.069	0.194	3.70314169736319e-215	Tumor_cells	APOL6
MANBAL	1.38207065244126e-219	0.435275737866812	0.152	0.035	4.65674885633557e-215	Tumor_cells	MANBAL
TPT1	1.67997438959903e-219	-0.305180947392242	0.966	0.99	5.66050570831498e-215	Tumor_cells	TPT1
FMN1	2.19529769767332e-219	0.555648037149227	0.144	0.031	7.39683606254047e-215	Tumor_cells	FMN1
PTRF	6.25356878650537e-219	0.393391235480775	0.144	0.031	2.10707746692512e-214	Tumor_cells	PTRF
EIF4A2	8.50386549883372e-219	0.686444276755495	0.613	0.477	2.86529244117703e-214	Tumor_cells	EIF4A2
SMIM1	8.87249734823205e-219	0.442224011012462	0.117	0.017	2.98949925651331e-214	Tumor_cells	SMIM1
FTL	1.0089957332356e-218	-0.96205112283715	0.983	0.974	3.39971022356404e-214	Tumor_cells	FTL
RBL2	2.83197778852762e-218	-0.644145896433938	0.072	0.198	9.54206596066496e-214	Tumor_cells	RBL2
STOML2	3.0700849742956e-218	0.604138144164241	0.318	0.148	1.03443443123916e-213	Tumor_cells	STOML2
LINC00998	1.33923657305021e-217	0.567298455570603	0.244	0.093	4.51242370923538e-213	Tumor_cells	LINC00998
NDUFA8	4.19614212585718e-217	0.604776264909512	0.269	0.113	1.41384812788632e-212	Tumor_cells	NDUFA8
FSCN1	1.50781248824808e-216	0.511076041274065	0.188	0.057	5.0804233979031e-212	Tumor_cells	FSCN1
CSK	3.8195864863278e-216	-0.601165234191175	0.047	0.161	1.28697147070329e-211	Tumor_cells	CSK
SCARB1	4.95955688886492e-216	0.488682865207414	0.146	0.033	1.67107309813414e-211	Tumor_cells	SCARB1
TSPAN6	7.32594172232785e-216	0.327338783225546	0.106	0.012	2.46840280392115e-211	Tumor_cells	TSPAN6
FRMD4B	7.40640329206409e-216	-0.541405005476384	0.023	0.121	2.49551352522807e-211	Tumor_cells	FRMD4B
MRPS33	8.82367279175335e-216	0.616700511575499	0.277	0.119	2.97304831045338e-211	Tumor_cells	MRPS33
MRPL40	1.56789154516709e-215	0.590488157762843	0.282	0.122	5.28285377228601e-211	Tumor_cells	MRPL40
HES6	2.32909834593087e-215	0.563541865449852	0.128	0.024	7.84766396677946e-211	Tumor_cells	HES6
PRKACB	6.99574144298599e-215	-0.544936616714076	0.046	0.159	2.3571451217997e-210	Tumor_cells	PRKACB
FARP1	1.20625511606961e-214	0.420480582504137	0.139	0.029	4.06435598808495e-210	Tumor_cells	FARP1
DDX6	1.51625555021705e-214	-0.670142473010288	0.149	0.294	5.10887145090134e-210	Tumor_cells	DDX6
SLC35B2	6.56949074911038e-214	0.500940602900804	0.215	0.075	2.21352421300525e-209	Tumor_cells	SLC35B2
LDLRAD3	7.66556852444254e-214	0.401997231471565	0.106	0.013	2.58283665862567e-209	Tumor_cells	LDLRAD3
GCH1	8.20371575040128e-214	-0.437930465425886	0.017	0.108	2.76415998494021e-209	Tumor_cells	GCH1
NDUFS3	1.07448695318119e-213	0.637871557813553	0.344	0.172	3.6203763400487e-209	Tumor_cells	NDUFS3
TIMM50	1.30028900056761e-213	0.581252701277467	0.228	0.085	4.38119375851252e-209	Tumor_cells	TIMM50
SOCS3	2.55507754253224e-213	-0.693118219638436	0.102	0.241	8.60907827180814e-209	Tumor_cells	SOCS3
C14orf2	2.66317468859989e-213	0.72859862082367	0.565	0.397	8.97330079576848e-209	Tumor_cells	C14orf2
CXCL16	6.94392807333864e-213	-0.609322583385037	0.021	0.115	2.33968712503072e-208	Tumor_cells	CXCL16
SON	1.15057706940991e-212	-0.623882487420824	0.284	0.437	3.87675437766976e-208	Tumor_cells	SON
SLIRP	1.64725905040129e-212	0.779423817008288	0.381	0.214	5.55027464442211e-208	Tumor_cells	SLIRP
NOL3	2.1226838929098e-212	0.479391723057033	0.114	0.017	7.15217110877027e-208	Tumor_cells	NOL3
C5orf56	2.13097408172729e-212	-0.5568806922312	0.031	0.133	7.18010407097192e-208	Tumor_cells	C5orf56
ZNF267	2.94479331082299e-212	-0.53324059142183	0.027	0.125	9.922186581487e-208	Tumor_cells	ZNF267
SHARPIN	3.92916367829515e-212	0.599337405217303	0.27	0.115	1.32389240976477e-207	Tumor_cells	SHARPIN
RAB32	5.65976129413099e-212	0.499909516650898	0.162	0.043	1.9069999704445e-207	Tumor_cells	RAB32
RBM39	1.19018370666887e-211	-0.560901359694739	0.325	0.479	4.01020498125009e-207	Tumor_cells	RBM39
CD151	1.83546788239028e-211	0.506288079069535	0.238	0.091	6.18442548292582e-207	Tumor_cells	CD151
UBA2	4.17963808993012e-211	0.595284851248154	0.33	0.162	1.40828725802105e-206	Tumor_cells	UBA2
UQCRHL	6.3665698807487e-211	0.78470843131511	0.309	0.153	2.14515205561947e-206	Tumor_cells	UQCRHL
CCL28	8.83719081203352e-211	0.405618043686987	0.122	0.021	2.97760307220657e-206	Tumor_cells	CCL28
PPFIBP1	9.13488333113485e-211	0.604133598478519	0.144	0.033	3.07790758959258e-206	Tumor_cells	PPFIBP1
TMEM258	2.07429225015593e-210	0.651593323093506	0.565	0.407	6.98912030767538e-206	Tumor_cells	TMEM258
NDUFA10	3.30831407818112e-210	0.596846566639055	0.326	0.158	1.11470334550235e-205	Tumor_cells	NDUFA10
SRD5A3	8.05626732112836e-210	0.512041841044122	0.171	0.049	2.71447871118099e-205	Tumor_cells	SRD5A3
DUSP3	1.76710337809494e-209	0.529710707731495	0.176	0.052	5.95407812215309e-205	Tumor_cells	DUSP3
HN1	3.37466227567625e-209	-0.610696269523697	0.162	0.313	1.13705870716636e-204	Tumor_cells	HN1
IQGAP1	3.67593348622575e-209	-0.649408590176587	0.158	0.302	1.23856902884891e-204	Tumor_cells	IQGAP1
COX8A	4.08635013741813e-209	0.615990250037223	0.695	0.566	1.37685481530167e-204	Tumor_cells	COX8A
NLRC5	4.58340528322259e-209	-0.451576661073481	0.015	0.102	1.54433257612902e-204	Tumor_cells	NLRC5
TMOD1	4.6503626817741e-209	0.387330999255272	0.102	0.011	1.56689320199696e-204	Tumor_cells	TMOD1
C11orf74	1.76640644996534e-208	0.414356886439857	0.121	0.021	5.95172989251321e-204	Tumor_cells	C11orf74
TMEM205	2.50002010303061e-208	0.501563148307082	0.272	0.115	8.42356773515133e-204	Tumor_cells	TMEM205
SORBS2	6.88573004387044e-208	0.477419551847672	0.147	0.035	2.3200778809817e-203	Tumor_cells	SORBS2
IFI27L2	7.90711468900569e-208	0.715629780280256	0.407	0.241	2.66422322331358e-203	Tumor_cells	IFI27L2
SEPW1	1.44038425319153e-207	0.749622890339373	0.583	0.416	4.85323070270353e-203	Tumor_cells	SEPW1
CSTB	1.46203669979397e-207	0.702566196337732	0.646	0.515	4.92618645628582e-203	Tumor_cells	CSTB
PGRMC1	1.51538191438486e-207	0.440994676430929	0.225	0.083	5.10592782232835e-203	Tumor_cells	PGRMC1
SAMM50	2.29009783079699e-207	0.593216863873988	0.222	0.083	7.71625563108736e-203	Tumor_cells	SAMM50
LACTB2	3.0710114020746e-207	0.50426617324166	0.152	0.038	1.03474658181502e-202	Tumor_cells	LACTB2
SEPT10	3.1136309904013e-207	0.407292123116367	0.127	0.024	1.04910682590581e-202	Tumor_cells	SEPT10
PEMT	3.74499551280624e-207	0.4169666636735	0.168	0.047	1.26183878808493e-202	Tumor_cells	PEMT
OSBPL9	1.17121590079502e-206	0.559566211945542	0.25	0.101	3.94629485613875e-202	Tumor_cells	OSBPL9
CLDND1	1.27142062432908e-206	-0.676520208222064	0.073	0.195	4.28392465161439e-202	Tumor_cells	CLDND1
DAZAP2	4.41947543813512e-206	-0.551431952340814	0.444	0.592	1.48909805412525e-201	Tumor_cells	DAZAP2
FAM200B	5.2137848455381e-206	0.587292657857428	0.238	0.094	1.75673266585561e-201	Tumor_cells	FAM200B
TIMM10	2.8569650396051e-205	0.608957810115842	0.257	0.108	9.62625800444542e-201	Tumor_cells	TIMM10
COPS8	3.6678450129668e-205	0.587760150514991	0.273	0.119	1.23584369866903e-200	Tumor_cells	COPS8
POLR2I	6.72503792517386e-205	0.599368675948941	0.32	0.154	2.26593427850808e-200	Tumor_cells	POLR2I
SAMD9	8.38867137141982e-205	-0.493810713721697	0.021	0.113	2.82647893188619e-200	Tumor_cells	SAMD9
PRKX	9.80176577554423e-205	-0.481127963160549	0.029	0.127	3.30260696041187e-200	Tumor_cells	PRKX
ZBTB38	1.09614350370142e-204	-0.6744438247196	0.092	0.218	3.69334592137157e-200	Tumor_cells	ZBTB38
PSMB7	1.13476158677863e-204	0.682377979501589	0.358	0.19	3.8234656904919e-200	Tumor_cells	PSMB7
AHR	2.23373333217613e-204	-0.481109382660808	0.018	0.106	7.52634108943424e-200	Tumor_cells	AHR
MRPL45	3.41016514632643e-204	0.481690856958125	0.181	0.056	1.14902104440323e-199	Tumor_cells	MRPL45
CHPF	7.2589260752835e-204	0.542266442942299	0.177	0.054	2.44582255180602e-199	Tumor_cells	CHPF
RPS27	8.71911344631517e-204	-0.560260636992596	0.939	0.96	2.93781808460143e-199	Tumor_cells	RPS27
C19orf70	1.80085964455457e-203	0.664651492380476	0.397	0.223	6.06781648636218e-199	Tumor_cells	C19orf70
TXN2	2.10181679694359e-203	0.615119859602342	0.33	0.165	7.08186151562174e-199	Tumor_cells	TXN2
LRBA	4.27164040860002e-203	-0.575906501589793	0.04	0.144	1.43928651927369e-198	Tumor_cells	LRBA
CCDC109B	4.61213540571067e-203	-0.452043454460608	0.044	0.155	1.55401290360015e-198	Tumor_cells	CCDC109B
ARPC1B	6.25256632985113e-203	-0.601015106150556	0.235	0.389	2.10673969918004e-198	Tumor_cells	ARPC1B
PLPP2	1.10005796717133e-202	0.330618358270061	0.102	0.013	3.70653531458708e-198	Tumor_cells	PLPP2
PER1	1.27089541522071e-202	-0.605160925878172	0.075	0.195	4.28215501204465e-198	Tumor_cells	PER1
MAGED2	3.88604341554135e-202	0.620984836884096	0.298	0.141	1.3093634684325e-197	Tumor_cells	MAGED2
G6PC3	4.02614998634386e-202	0.489358643559735	0.179	0.055	1.3565709763987e-197	Tumor_cells	G6PC3
ZFP36L1	4.36740914573315e-202	-0.679061884411857	0.389	0.549	1.47155483756333e-197	Tumor_cells	ZFP36L1
MTX2	4.75411172067042e-202	0.502884557845426	0.188	0.061	1.60185040316269e-197	Tumor_cells	MTX2
GSPT1	1.59862455980292e-201	-0.645828439490571	0.095	0.223	5.38640559179996e-197	Tumor_cells	GSPT1
LONP2	2.72201882290294e-201	0.648242285981364	0.28	0.126	9.17157022188918e-197	Tumor_cells	LONP2
SF3B6	3.85203507209888e-201	0.655571978855684	0.515	0.344	1.297904697193e-196	Tumor_cells	SF3B6
CSRP1	4.34478678801335e-201	0.589510668768704	0.29	0.133	1.46393246035322e-196	Tumor_cells	CSRP1
WARS	4.48979379005092e-201	0.8583797423889	0.344	0.182	1.51279111961976e-196	Tumor_cells	WARS
GSTA3	5.68093897763576e-201	0.57177913532872	0.116	0.02	1.91413557912459e-196	Tumor_cells	GSTA3
FOXN3	5.97780798403967e-201	-0.532783805412738	0.059	0.173	2.01416262214233e-196	Tumor_cells	FOXN3
CASP4	6.95975058354842e-201	-0.566674554014809	0.093	0.224	2.3450183616208e-196	Tumor_cells	CASP4
ZNF749	9.33705593331223e-201	0.49800764753064	0.138	0.031	3.14602762617022e-196	Tumor_cells	ZNF749
TCIRG1	4.94068045907876e-200	-0.491161689198275	0.036	0.137	1.664712873882e-195	Tumor_cells	TCIRG1
ROCK1	6.86436180760359e-200	-0.638543176971733	0.121	0.254	2.31287806745395e-195	Tumor_cells	ROCK1
CABLES1	8.92329324680527e-200	0.39189223483663	0.124	0.024	3.00661442657857e-195	Tumor_cells	CABLES1
GPX8	1.23989987112309e-199	0.399389215275075	0.108	0.016	4.17771862576215e-195	Tumor_cells	GPX8
CLIC1	1.60362347166251e-199	-0.538613197345471	0.525	0.653	5.40324892541967e-195	Tumor_cells	CLIC1
CTTN	3.20344370173599e-199	0.43718905687416	0.126	0.025	1.07936832086293e-194	Tumor_cells	CTTN
SPTSSA	3.94859164266297e-199	0.536486787494863	0.222	0.084	1.33043846807886e-194	Tumor_cells	SPTSSA
HDLBP	4.2752418433741e-199	0.630268174901136	0.341	0.176	1.44049998670647e-194	Tumor_cells	HDLBP
LSM4	5.16632875795961e-199	0.648288752821967	0.374	0.204	1.74074281170691e-194	Tumor_cells	LSM4
DDX24	7.37053593000963e-199	-0.664122277253145	0.28	0.42	2.48342837625744e-194	Tumor_cells	DDX24
TMX4	1.16058075165411e-198	-0.665393689001186	0.08	0.201	3.91046078462337e-194	Tumor_cells	TMX4
RAB3D	1.6207506213561e-198	0.383661572292648	0.114	0.019	5.46095714359725e-194	Tumor_cells	RAB3D
HACD3	2.00269946827676e-198	0.456684498827585	0.253	0.105	6.74789558841171e-194	Tumor_cells	HACD3
RELB	2.28712807068226e-198	-0.554269773767048	0.061	0.176	7.7062493213568e-194	Tumor_cells	RELB
PDE7A	4.17580976347866e-198	-0.495194503372506	0.028	0.122	1.4069973417065e-193	Tumor_cells	PDE7A
PDE4D	2.90165965064248e-197	-0.518644565167723	0.052	0.163	9.77685202687479e-193	Tumor_cells	PDE4D
C11orf96	3.53447631410583e-197	0.459595335327916	0.117	0.021	1.19090644927482e-192	Tumor_cells	C11orf96
NKTR	3.75212118309845e-196	-0.563099153844718	0.071	0.189	1.26423971143319e-191	Tumor_cells	NKTR
MRPS16	4.57453943752531e-196	0.588903571034109	0.302	0.144	1.54134531807978e-191	Tumor_cells	MRPS16
CAP1	2.66579633735618e-195	-0.591816593996829	0.286	0.431	8.98213417908791e-191	Tumor_cells	CAP1
C6orf1	4.21713584203893e-195	0.555278788425216	0.269	0.118	1.4209217506166e-190	Tumor_cells	C6orf1
IDI1	4.60063402804595e-195	-0.692994998259558	0.161	0.298	1.5501376294098e-190	Tumor_cells	IDI1
SORD	6.42678768847811e-195	0.475242624023347	0.121	0.023	2.16544184375581e-190	Tumor_cells	SORD
ATP5J2	6.05345452739827e-194	0.735746735555112	0.555	0.405	2.03965096846157e-189	Tumor_cells	ATP5J2
CMC1	2.91754737431841e-193	-1.122138516348	0.128	0.254	9.83038412302844e-189	Tumor_cells	CMC1
BOLA3	3.91016128810993e-193	0.637645514641035	0.251	0.109	1.31748974441576e-188	Tumor_cells	BOLA3
LSM2	1.08898197316121e-192	0.529728338392753	0.363	0.191	3.66921586036939e-188	Tumor_cells	LSM2
CHP1	1.47578163459798e-192	0.632707192663235	0.199	0.072	4.97249863961444e-188	Tumor_cells	CHP1
JOSD1	3.65931077258841e-192	-0.497102047687596	0.049	0.155	1.23296817171594e-187	Tumor_cells	JOSD1
C1QBP	5.29972093490418e-192	0.729869411815953	0.391	0.225	1.78568797180661e-187	Tumor_cells	C1QBP
PTGR1	6.44553019624366e-192	0.459084892746532	0.114	0.02	2.17175694432234e-187	Tumor_cells	PTGR1
PCSK7	6.74131713217388e-192	-0.506633340839136	0.031	0.126	2.27141939451467e-187	Tumor_cells	PCSK7
GNA13	9.14823708816325e-192	-0.52436459529158	0.062	0.175	3.08240700448573e-187	Tumor_cells	GNA13
AKIRIN2	1.11906336912664e-191	-0.685755320022622	0.13	0.261	3.7705721159353e-187	Tumor_cells	AKIRIN2
PFDN6	1.5627464384926e-190	0.579802099054958	0.231	0.094	5.26551784985696e-186	Tumor_cells	PFDN6
LAMTOR1	2.10135450491285e-190	0.575664174139524	0.462	0.281	7.08030386885336e-186	Tumor_cells	LAMTOR1
UBL3	3.37213675302871e-190	0.613708503860443	0.322	0.166	1.13620775756549e-185	Tumor_cells	UBL3
DDR2	4.36211297871268e-190	0.328208021430123	0.115	0.021	1.46977034704745e-185	Tumor_cells	DDR2
AP1S1	6.36824693519278e-190	0.534284956891821	0.218	0.083	2.14571712234385e-185	Tumor_cells	AP1S1
C1orf43	7.54668567783463e-190	0.616284765347269	0.466	0.294	2.5427802722896e-185	Tumor_cells	C1orf43
MRPS21	7.69508249531446e-190	0.61316011722249	0.466	0.292	2.59278109597125e-185	Tumor_cells	MRPS21
COX5A	1.8164598586608e-189	0.693512515308043	0.566	0.402	6.12037984777169e-185	Tumor_cells	COX5A
ERAP2	7.18500576172502e-189	-0.576177504764644	0.024	0.113	2.42091584135563e-184	Tumor_cells	ERAP2
NDUFV3	9.0907160716292e-189	0.540499193969187	0.233	0.095	3.06302587317474e-184	Tumor_cells	NDUFV3
BCLAF1	1.39217210767602e-188	-0.621678075496624	0.145	0.279	4.6907846996036e-184	Tumor_cells	BCLAF1
PRUNE2	3.54663134001596e-188	0.414842705323033	0.118	0.023	1.19500196370498e-183	Tumor_cells	PRUNE2
C12orf76	7.90167353919039e-188	0.482622072729224	0.183	0.061	2.66238988229481e-183	Tumor_cells	C12orf76
HNRNPUL1	1.69281239496528e-187	-0.65172944615874	0.184	0.319	5.70376208359603e-183	Tumor_cells	HNRNPUL1
MGST2	2.62641540353665e-187	0.545280618618269	0.201	0.073	8.84944406067637e-183	Tumor_cells	MGST2
MXI1	4.01229851159301e-187	0.448863733152234	0.182	0.061	1.35190386049615e-182	Tumor_cells	MXI1
GLIPR2	4.11951138449654e-187	-0.473271956259934	0.035	0.132	1.38802816589227e-182	Tumor_cells	GLIPR2
MGAT4A	4.67807587411793e-187	-0.542231357854982	0.057	0.166	1.5762308850253e-182	Tumor_cells	MGAT4A
CMTM7	8.98252214077112e-187	-0.54201934975832	0.065	0.177	3.02657101011142e-182	Tumor_cells	CMTM7
FBXO34	1.26796948936296e-186	-0.424065374840178	0.024	0.111	4.27229639745955e-182	Tumor_cells	FBXO34
CTHRC1	1.46655750420816e-186	0.49401170624105	0.117	0.023	4.94141885467897e-182	Tumor_cells	CTHRC1
CD82	2.81932577476149e-186	-0.685555678207909	0.082	0.2	9.49943626548138e-182	Tumor_cells	CD82
ATF7IP	7.27406795305142e-186	-0.531473418706424	0.074	0.189	2.45092445610114e-181	Tumor_cells	ATF7IP
AGPAT1	8.27762987663919e-186	0.438615260823686	0.188	0.065	2.78906461063481e-181	Tumor_cells	AGPAT1
H2AFZ	1.04252902456815e-185	0.592511884605179	0.689	0.574	3.51269729537993e-181	Tumor_cells	H2AFZ
PKD2	1.17158980666643e-185	0.35354773585495	0.127	0.028	3.94755469458186e-181	Tumor_cells	PKD2
CRIP2	2.34938636652763e-185	0.396986911464652	0.169	0.053	7.9160224233782e-181	Tumor_cells	CRIP2
LINC00493	4.63493978943481e-185	0.576125415756289	0.392	0.225	1.56169661265216e-180	Tumor_cells	LINC00493
SPTAN1	6.5959735416322e-185	-0.671287706128785	0.107	0.23	2.22244732511755e-180	Tumor_cells	SPTAN1
SF1	2.97081397346433e-184	-0.567926213231696	0.339	0.478	1.00098606021907e-179	Tumor_cells	SF1
RNF138	3.94343313268006e-184	-0.562464228490845	0.066	0.176	1.32870035972522e-179	Tumor_cells	RNF138
ARPC5	7.44753391177433e-184	-0.607030564327033	0.248	0.392	2.50937207623324e-179	Tumor_cells	ARPC5
FLOT1	1.29343618328186e-183	0.523305456281745	0.304	0.15	4.35810387594991e-179	Tumor_cells	FLOT1
FAAP20	1.73632820310767e-183	0.626559735178052	0.371	0.208	5.85038424755099e-179	Tumor_cells	FAAP20
COMT	3.29902918600832e-183	0.575513826226593	0.352	0.19	1.11157489393364e-178	Tumor_cells	COMT
WNK1	5.96000531298366e-183	-0.580832497406706	0.093	0.212	2.00816419015672e-178	Tumor_cells	WNK1
SNRPE	6.74085981519599e-183	0.611381389293562	0.342	0.183	2.27126530613214e-178	Tumor_cells	SNRPE
MAPRE2	7.89059424777087e-183	-0.592194820911728	0.092	0.212	2.65865682584392e-178	Tumor_cells	MAPRE2
SWI5	1.34501382814916e-182	0.433826791072856	0.164	0.051	4.5318895925658e-178	Tumor_cells	SWI5
RPS19	1.38410511552593e-182	0.442292318986696	0.967	0.975	4.66360377625306e-178	Tumor_cells	RPS19
PEX2	2.72898993535947e-182	0.499557764323814	0.226	0.091	9.19505868820018e-178	Tumor_cells	PEX2
GGCT	3.36013130738611e-182	0.486392927857502	0.187	0.066	1.13216264271067e-177	Tumor_cells	GGCT
CLK1	4.95014169713484e-182	-0.646178045342698	0.169	0.301	1.66790074343261e-177	Tumor_cells	CLK1
COA4	5.72588674751428e-182	0.557947663533919	0.255	0.113	1.92928028070746e-177	Tumor_cells	COA4
QPCT	8.40159654318181e-182	0.44540364194684	0.122	0.027	2.83083393925968e-177	Tumor_cells	QPCT
PLK3	8.64072582615089e-182	-0.530304527037359	0.059	0.166	2.91140615986328e-177	Tumor_cells	PLK3
BID	1.16971256369516e-181	-0.460483694804066	0.028	0.118	3.94122951211447e-177	Tumor_cells	BID
EHD1	1.36275062968753e-181	-0.430127451254437	0.032	0.125	4.59165197166915e-177	Tumor_cells	EHD1
FAHD2B	1.9072183437874e-181	0.398973619912176	0.131	0.031	6.42618148755727e-177	Tumor_cells	FAHD2B
HYI	2.66455015992694e-181	0.420810877921021	0.158	0.048	8.97793530885784e-177	Tumor_cells	HYI
WRB	4.4445625888535e-181	0.374170221554704	0.189	0.066	1.4975509186883e-176	Tumor_cells	WRB
AES	6.24130434465808e-181	-0.547702226446553	0.127	0.259	2.10294508588909e-176	Tumor_cells	AES
SATB1	8.80822095844965e-181	-0.521481955226658	0.024	0.108	2.96784196974003e-176	Tumor_cells	SATB1
C11orf1	1.01695674148463e-180	0.485369658902179	0.177	0.06	3.42653404475831e-176	Tumor_cells	C11orf1
RSL1D1	5.87415645817294e-180	0.592703412716742	0.495	0.331	1.97923827701679e-175	Tumor_cells	RSL1D1
SIGIRR	8.07988741382186e-180	0.597010971767698	0.421	0.254	2.72243726521314e-175	Tumor_cells	SIGIRR
PCDH7	2.96002462439039e-179	0.381480524179003	0.1	0.015	9.97350696942097e-175	Tumor_cells	PCDH7
SFPQ	4.70173556974431e-179	-0.605159935808334	0.244	0.381	1.58420278286965e-174	Tumor_cells	SFPQ
DDX3Y	9.03484165328754e-179	-0.51628393622595	0.032	0.124	3.0441995466587e-174	Tumor_cells	DDX3Y
ABLIM1	1.13843595640487e-178	-0.447594253630235	0.019	0.1	3.83584611151056e-174	Tumor_cells	ABLIM1
PAK2	1.21082032766834e-178	-0.557244446707258	0.148	0.28	4.07973801204571e-174	Tumor_cells	PAK2
CDK17	1.51566212297908e-178	-0.503084366020998	0.051	0.152	5.10687195716572e-174	Tumor_cells	CDK17
AK2	3.75789230529283e-178	0.545854592166981	0.294	0.145	1.26618423334537e-173	Tumor_cells	AK2
CCNB1IP1	5.39121004634872e-178	0.467362000693674	0.202	0.076	1.81651431301674e-173	Tumor_cells	CCNB1IP1
STK3	6.37167582549516e-178	0.370235797510399	0.119	0.026	2.14687245264234e-173	Tumor_cells	STK3
STK10	7.51200593938535e-178	-0.500067183692215	0.054	0.159	2.5310952812165e-173	Tumor_cells	STK10
SWAP70	9.28903559645621e-178	0.45941201881671	0.183	0.064	3.12984765386995e-173	Tumor_cells	SWAP70
COPS7A	1.37687635220566e-177	0.482541531715533	0.182	0.064	4.63924718112174e-173	Tumor_cells	COPS7A
ECHS1	1.43428353022844e-177	0.526265347910264	0.299	0.147	4.83267492675171e-173	Tumor_cells	ECHS1
ENC1	3.73107566374957e-177	-0.559220677881063	0.025	0.11	1.25714863414378e-172	Tumor_cells	ENC1
EIF5	3.97531375192798e-177	-0.572764644651091	0.338	0.485	1.33944221557461e-172	Tumor_cells	EIF5
SETD2	4.1296774443168e-177	-0.504160197441705	0.049	0.15	1.3914535180881e-172	Tumor_cells	SETD2
DENND4A	1.17609184633554e-176	-0.423011013247574	0.028	0.115	3.96272386704296e-172	Tumor_cells	DENND4A
PGLS	2.45905968596603e-176	0.586384472791523	0.386	0.223	8.28555570589395e-172	Tumor_cells	PGLS
NDUFB2	3.77082220374331e-176	0.70823194748043	0.581	0.434	1.27054083332927e-171	Tumor_cells	NDUFB2
GSN	1.00993376798377e-175	0.41533186774982	0.252	0.111	3.40287083784452e-171	Tumor_cells	GSN
TMEM230	1.16781860058263e-174	0.552615458503709	0.478	0.307	3.9348479928031e-170	Tumor_cells	TMEM230
CDC42BPA	1.40385132949012e-174	0.345400474020646	0.102	0.017	4.73013666958401e-170	Tumor_cells	CDC42BPA
VASP	1.95755338318896e-174	-0.509274911951366	0.079	0.192	6.59578036931687e-170	Tumor_cells	VASP
LINC00681	2.46074807294899e-174	0.559462037167576	0.106	0.02	8.29124455699431e-170	Tumor_cells	LINC00681
EMP2	3.51549119151272e-174	0.339866019752164	0.118	0.026	1.1845096020683e-169	Tumor_cells	EMP2
WTAP	4.73332784898884e-174	-0.551935317333795	0.108	0.231	1.5948474854383e-169	Tumor_cells	WTAP
ALDH1B1	6.85234582781231e-174	0.411251871703461	0.105	0.019	2.30882940322308e-169	Tumor_cells	ALDH1B1
NQO2	1.14392658547802e-173	0.455766772672602	0.189	0.069	3.85434623710966e-169	Tumor_cells	NQO2
MLST8	1.15705275233183e-173	0.464652985505952	0.16	0.051	3.89857354370688e-169	Tumor_cells	MLST8
TBRG1	1.29101889263982e-173	-0.595654889267802	0.107	0.225	4.34995905686059e-169	Tumor_cells	TBRG1
CHMP1B	7.0564343734476e-173	-0.80361960775748	0.13	0.252	2.37759499778943e-168	Tumor_cells	CHMP1B
EPB41	2.00788994496134e-172	-0.451904667604816	0.031	0.119	6.76538438055275e-168	Tumor_cells	EPB41
ARPC3	2.06297020546603e-172	-0.449896000089624	0.556	0.673	6.95097181029724e-168	Tumor_cells	ARPC3
ETV5	5.31813010004894e-172	0.516856683120475	0.155	0.048	1.79189075591049e-167	Tumor_cells	ETV5
TRAK2	5.52719067155007e-172	0.529008515389381	0.177	0.063	1.86233162487208e-167	Tumor_cells	TRAK2
MRPL37	7.0778037952333e-172	0.485358645993912	0.206	0.081	2.38479521076591e-167	Tumor_cells	MRPL37
TIMM9	9.02099881760875e-172	0.452312235483317	0.188	0.069	3.03953534160509e-167	Tumor_cells	TIMM9
MRPL21	1.25755211841147e-171	0.550345109426871	0.251	0.116	4.23719610777559e-167	Tumor_cells	MRPL21
SC5D	1.65394239173183e-171	-0.533545210989062	0.054	0.154	5.57279349470124e-167	Tumor_cells	SC5D
CCNL1	1.0630274682258e-170	-0.558735813917815	0.239	0.382	3.58176475144002e-166	Tumor_cells	CCNL1
AK1	6.29508718664853e-170	0.43705687470173	0.127	0.032	2.12106667666936e-165	Tumor_cells	AK1
NGRN	1.10549203896013e-169	0.533929597801719	0.32	0.169	3.72484487607226e-165	Tumor_cells	NGRN
GRHPR	1.52477418832003e-169	0.553692973727117	0.257	0.12	5.13757415012552e-165	Tumor_cells	GRHPR
TXN	2.19813805408682e-169	0.614553487303244	0.551	0.4	7.40640635944012e-165	Tumor_cells	TXN
NFKB2	4.25756898316596e-169	-0.477251017779783	0.051	0.149	1.43454529318794e-164	Tumor_cells	NFKB2
ATP6V1E1	4.86074237128841e-169	0.57814990102598	0.277	0.135	1.63777853458192e-164	Tumor_cells	ATP6V1E1
TTC39C	6.7009816175355e-169	-0.418201386851042	0.028	0.113	2.25782874621241e-164	Tumor_cells	TTC39C
HIF1A	1.24390403505636e-168	-0.567919844213452	0.105	0.224	4.19121025571889e-164	Tumor_cells	HIF1A
SLC39A6	1.6226717552964e-168	0.396240725754966	0.217	0.089	5.46743021229571e-164	Tumor_cells	SLC39A6
PLOD3	1.63907578158699e-168	0.395238953370745	0.164	0.054	5.5227019384792e-164	Tumor_cells	PLOD3
BCL2L13	2.660845302187e-168	0.423560071408949	0.194	0.074	8.96545216118889e-164	Tumor_cells	BCL2L13
APOA1BP	7.70590576707038e-168	0.597217604193663	0.312	0.165	2.59642788915669e-163	Tumor_cells	APOA1BP
HPS5	8.47383195026066e-168	0.478430081184423	0.201	0.08	2.85517293732083e-163	Tumor_cells	HPS5
CNIH1	1.20200682950766e-167	0.524450301395327	0.391	0.229	4.05004181134309e-163	Tumor_cells	CNIH1
METRNL	1.33885299850123e-167	-0.472641235199965	0.027	0.109	4.51113129315005e-163	Tumor_cells	METRNL
PNP	3.87467997858515e-167	-0.479445277789504	0.046	0.142	1.30553467198448e-162	Tumor_cells	PNP
GBP1	4.55779395491017e-167	-0.635028822840423	0.068	0.174	1.53570309516743e-162	Tumor_cells	GBP1
TYMP	7.10672224796385e-167	-0.691776971426672	0.13	0.254	2.39453899422894e-162	Tumor_cells	TYMP
MKKS	9.55466702304345e-167	0.546700910208418	0.212	0.089	3.21934950674426e-162	Tumor_cells	MKKS
NAV2	2.31221794560359e-166	0.307207271858916	0.102	0.019	7.79078714591674e-162	Tumor_cells	NAV2
CD47	2.72818098298102e-166	-0.562404922482485	0.152	0.278	9.19233300405624e-162	Tumor_cells	CD47
DYNLL1	3.32372609489356e-166	0.582573079388999	0.642	0.529	1.11989627041344e-161	Tumor_cells	DYNLL1
CNTRL	3.51460093621301e-166	-0.426213818630042	0.024	0.105	1.18420963944761e-161	Tumor_cells	CNTRL
RASGEF1B	6.10747761829906e-166	-0.511219389692515	0.03	0.115	2.05785350870969e-161	Tumor_cells	RASGEF1B
MFF	6.96220323424153e-166	0.51416193441341	0.338	0.183	2.34584475774534e-161	Tumor_cells	MFF
C1orf21	1.08548528519319e-165	0.467028902236439	0.156	0.051	3.65743411992993e-161	Tumor_cells	C1orf21
DGKZ	2.11988997195879e-165	-0.432978913042198	0.029	0.113	7.14275727151796e-161	Tumor_cells	DGKZ
TAGLN2	5.24705042606139e-165	-0.612471345911673	0.418	0.537	1.76794117055713e-160	Tumor_cells	TAGLN2
ARMC1	1.12487477987e-164	0.441978986110093	0.193	0.074	3.79015308329396e-160	Tumor_cells	ARMC1
GPRIN3	1.1548841122069e-164	-0.539177326071423	0.076	0.185	3.89126652766993e-160	Tumor_cells	GPRIN3
MYO5A	1.3342702024426e-164	0.576057156515482	0.228	0.1	4.4956900201101e-160	Tumor_cells	MYO5A
PARP14	2.34695757202738e-164	-0.494336219190073	0.052	0.15	7.90783884318905e-160	Tumor_cells	PARP14
DYNLT1	2.47086123136094e-164	-0.569475106872868	0.175	0.306	8.32531983294754e-160	Tumor_cells	DYNLT1
AKT1S1	2.62107348579516e-164	0.404268277746956	0.127	0.033	8.83144500303823e-160	Tumor_cells	AKT1S1
ANXA6	2.97221367747179e-164	-0.590418935058189	0.188	0.318	1.00145767648734e-159	Tumor_cells	ANXA6
NSMCE2	3.02043108423057e-164	0.435222385921755	0.18	0.066	1.01770404952065e-159	Tumor_cells	NSMCE2
PLOD1	3.09809039360789e-164	0.373122593554705	0.131	0.036	1.04387057722224e-159	Tumor_cells	PLOD1
TRAP1	3.48929356957385e-164	0.5063822973827	0.159	0.054	1.17568257533221e-159	Tumor_cells	TRAP1
KLHDC3	4.25382924452924e-164	0.492209850975481	0.226	0.097	1.43328522565168e-159	Tumor_cells	KLHDC3
AKR7A2	6.51772748233631e-164	0.49157281009422	0.238	0.106	2.1960830978984e-159	Tumor_cells	AKR7A2
RUVBL2	6.83450003565759e-164	0.493637302516563	0.186	0.071	2.30281644201447e-159	Tumor_cells	RUVBL2
SF3B1	7.32998834989341e-164	-0.567630062622001	0.235	0.366	2.46976627461309e-159	Tumor_cells	SF3B1
DCAF13	1.16711756185721e-163	0.502042824577186	0.215	0.09	3.93248591292167e-159	Tumor_cells	DCAF13
SHMT2	1.64375543575041e-163	0.530039488933051	0.197	0.079	5.53846956521742e-159	Tumor_cells	SHMT2
FAM114A1	2.0416945220934e-163	0.401629361116264	0.11	0.024	6.87928552274149e-159	Tumor_cells	FAM114A1
MOB3B	2.06653790361692e-163	0.296312006411994	0.101	0.019	6.96299281244686e-159	Tumor_cells	MOB3B
MDH1	2.83129843451382e-163	0.673495112082199	0.394	0.242	9.53977694525087e-159	Tumor_cells	MDH1
SYAP1	3.17292102276482e-163	-0.614462730945235	0.16	0.284	1.06908400941038e-158	Tumor_cells	SYAP1
MOB4	3.96897233569843e-163	-0.488637099096464	0.048	0.142	1.33730553879023e-158	Tumor_cells	MOB4
MALSU1	5.14689217756535e-163	0.489288617199787	0.223	0.096	1.73419385030887e-158	Tumor_cells	MALSU1
COX7B	7.7315737948954e-163	0.714953726977606	0.568	0.435	2.60507647445205e-158	Tumor_cells	COX7B
COPRS	2.49671338639337e-162	0.306174785922637	0.113	0.025	8.41242608411383e-158	Tumor_cells	COPRS
PHTF2	4.3482275520833e-162	-0.467969204550043	0.031	0.115	1.46509179139895e-157	Tumor_cells	PHTF2
HADH	5.26240852908301e-162	0.445453836483395	0.162	0.055	1.77311592978923e-157	Tumor_cells	HADH
FAM167B	7.8844638386916e-162	0.348167441740849	0.1	0.019	2.65659124580875e-157	Tumor_cells	FAM167B
PTBP3	9.91934140534353e-162	-0.48492365134776	0.07	0.174	3.34222289311645e-157	Tumor_cells	PTBP3
SMC6	1.19369854900304e-161	0.396411322422187	0.2	0.079	4.02204789101085e-157	Tumor_cells	SMC6
CBR1	1.79266320385403e-161	0.542510736300004	0.234	0.106	6.04019939906576e-157	Tumor_cells	CBR1
RPL38	2.50796866842472e-161	0.461662047199328	0.807	0.72	8.45034963139026e-157	Tumor_cells	RPL38
WDYHV1	1.3643583411194e-160	0.350804093974582	0.11	0.024	4.59706899456772e-156	Tumor_cells	WDYHV1
SCAF11	1.37762319728758e-160	-0.556386115544617	0.158	0.281	4.64176360094076e-156	Tumor_cells	SCAF11
RPL26L1	2.33922027360593e-160	0.534801817879088	0.197	0.08	7.88176878988783e-156	Tumor_cells	RPL26L1
ADM	2.47332100327423e-160	0.586449831108346	0.128	0.035	8.33360778843218e-156	Tumor_cells	ADM
PHLDA2	4.70816563606344e-160	0.716505165870739	0.162	0.057	1.58636932941522e-155	Tumor_cells	PHLDA2
SHMT1	7.31002751093178e-160	0.453105754860234	0.134	0.038	2.46304066953335e-155	Tumor_cells	SHMT1
XRN1	7.94244633108253e-160	-0.512903659495874	0.057	0.155	2.67612786679495e-155	Tumor_cells	XRN1
IFNAR2	9.79798022083151e-160	-0.429084699938076	0.034	0.119	3.30133145560697e-155	Tumor_cells	IFNAR2
AHNAK	1.33464553960915e-159	-0.733854448467718	0.164	0.284	4.49695468115908e-155	Tumor_cells	AHNAK
KLHDC8B	1.95212572652923e-159	0.353385587172645	0.115	0.027	6.57749242296757e-155	Tumor_cells	KLHDC8B
JMJD1C	3.62907773832541e-159	-0.620442138482196	0.132	0.249	1.22278145315136e-154	Tumor_cells	JMJD1C
TUBB2A	9.01682307609246e-159	0.518827237494981	0.229	0.104	3.03812836725859e-154	Tumor_cells	TUBB2A
FUS	1.17042485533607e-158	-0.46531672329222	0.382	0.525	3.94362950756935e-154	Tumor_cells	FUS
SQSTM1	1.46125239369862e-158	0.610037823150834	0.627	0.525	4.92354381532812e-154	Tumor_cells	SQSTM1
DERA	1.5213823631875e-158	0.380653146345083	0.169	0.06	5.12614573452395e-154	Tumor_cells	DERA
HIST1H2BK	2.6219176129568e-158	0.437384356374734	0.165	0.058	8.83428920509665e-154	Tumor_cells	HIST1H2BK
CYB5R1	1.56962985233715e-157	0.36296150655892	0.186	0.071	5.28871082446478e-153	Tumor_cells	CYB5R1
TPT1-AS1	3.31457147184481e-157	0.318562710868663	0.121	0.031	1.11681171172339e-152	Tumor_cells	TPT1-AS1
PRDX6	4.28512447376399e-157	0.548281227481688	0.482	0.323	1.44382984019004e-152	Tumor_cells	PRDX6
SAMD9L	5.33513446922796e-157	-0.456544119075336	0.029	0.11	1.79762020806167e-152	Tumor_cells	SAMD9L
RGS19	5.87724994166715e-157	-0.418504458119393	0.03	0.112	1.98028059534533e-152	Tumor_cells	RGS19
SLC25A33	7.63211607518832e-157	0.442020883088196	0.174	0.066	2.57156519037395e-152	Tumor_cells	SLC25A33
C11orf24	8.54456872581651e-157	0.417185278357053	0.153	0.051	2.87900698647662e-152	Tumor_cells	C11orf24
NSA2	1.1664909524737e-156	0.575198245951751	0.478	0.321	3.93037461526489e-152	Tumor_cells	NSA2
CCDC124	5.45411469649605e-156	0.488863805632267	0.294	0.152	1.83770940583738e-151	Tumor_cells	CCDC124
ARMCX1	9.28911915751435e-156	0.360079913905314	0.114	0.028	3.12987580893289e-151	Tumor_cells	ARMCX1
SLC39A1	1.54141541030216e-155	0.376660529086254	0.212	0.089	5.19364508347211e-151	Tumor_cells	SLC39A1
TMED1	1.8106962029065e-155	0.352331815695992	0.15	0.048	6.10095978607317e-151	Tumor_cells	TMED1
NEK6	1.87990643693221e-155	0.453334648392397	0.14	0.044	6.3341567485994e-151	Tumor_cells	NEK6
GGH	2.57816766158223e-155	0.319157207974317	0.108	0.025	8.68687811893518e-151	Tumor_cells	GGH
ATIC	2.69159757266173e-155	0.481417011559382	0.211	0.09	9.06906886132643e-151	Tumor_cells	ATIC
BUB3	4.64269591818163e-155	-0.586543224152751	0.18	0.303	1.56430996267212e-150	Tumor_cells	BUB3
CHCHD7	8.75770046034147e-155	0.514499015475748	0.279	0.142	2.95081959310745e-150	Tumor_cells	CHCHD7
COL11A2	9.39713299351476e-155	0.70952535959331	0.17	0.063	3.16626999083486e-150	Tumor_cells	COL11A2
MRPL14	1.36497493555273e-154	0.575147662553804	0.299	0.16	4.59914654785136e-150	Tumor_cells	MRPL14
HRSP12	1.40774600012639e-154	0.441239010632525	0.114	0.028	4.74325937282587e-150	Tumor_cells	HRSP12
PPP1R11	3.42559350165302e-154	0.495919941298697	0.306	0.163	1.15421947444697e-149	Tumor_cells	PPP1R11
DECR1	7.85559631193555e-154	0.614984244507016	0.299	0.161	2.64686462134356e-149	Tumor_cells	DECR1
RPS12	1.95000446888923e-153	0.664577297020538	0.975	0.988	6.57034505747538e-149	Tumor_cells	RPS12
BOD1	3.30763937214869e-153	0.316420653170522	0.13	0.037	1.11447601005178e-148	Tumor_cells	BOD1
ZC2HC1A	4.86668882657377e-153	0.272221452967522	0.103	0.022	1.63978213322577e-148	Tumor_cells	ZC2HC1A
ARGLU1	6.9479360102731e-153	-0.592805386517181	0.158	0.276	2.34103755930142e-148	Tumor_cells	ARGLU1
MVB12A	7.9514900985175e-153	0.384864725388377	0.173	0.064	2.67917507379449e-148	Tumor_cells	MVB12A
HSPA1A	8.43046135018326e-153	-3.11275104039543	0.183	0.294	2.84055964733075e-148	Tumor_cells	HSPA1A
ASXL2	1.17561829505152e-152	-0.553061655214713	0.059	0.154	3.96112828334658e-148	Tumor_cells	ASXL2
UGDH	4.28238390475769e-152	0.418017272776024	0.128	0.037	1.44290643286906e-147	Tumor_cells	UGDH
TUBA1C	1.16759004445006e-151	0.594196217122373	0.294	0.158	3.93407789577005e-147	Tumor_cells	TUBA1C
JMJD6	1.40353105703313e-151	-0.582843261748138	0.09	0.195	4.72905754356742e-147	Tumor_cells	JMJD6
TMEM170A	3.72212033165932e-151	-0.412724012244737	0.034	0.116	1.25413122454929e-146	Tumor_cells	TMEM170A
UFC1	3.74655388649358e-151	0.549429905323735	0.46	0.306	1.26236386651515e-146	Tumor_cells	UFC1
EIF4G2	4.17521528964535e-151	-0.465605784985159	0.35	0.482	1.4067970396931e-146	Tumor_cells	EIF4G2
TMBIM6	7.82440870299648e-151	-0.432345457164977	0.435	0.579	2.63635626838763e-146	Tumor_cells	TMBIM6
GADD45GIP1	8.1645879630694e-151	0.582187932930176	0.401	0.25	2.7509762682766e-146	Tumor_cells	GADD45GIP1
MAN2A1	9.99114160244669e-151	-0.405101561147453	0.031	0.111	3.36641525152839e-146	Tumor_cells	MAN2A1
NELFE	1.45266735650562e-150	0.451347654114213	0.278	0.141	4.89461739101004e-146	Tumor_cells	NELFE
RBMS1	2.34704573490557e-150	-0.441152505966135	0.057	0.151	7.90813589919083e-146	Tumor_cells	RBMS1
CD164	3.82379723125303e-150	-0.574244285627262	0.245	0.367	1.2883902390984e-145	Tumor_cells	CD164
SLC25A1	3.88130381200997e-150	0.49810643567509	0.184	0.075	1.30776650641864e-145	Tumor_cells	SLC25A1
SHKBP1	7.83228363869605e-150	-0.44419766138295	0.053	0.147	2.63900964922225e-145	Tumor_cells	SHKBP1
KDM2A	7.94312939650606e-150	-0.458320482332689	0.044	0.131	2.67635801885875e-145	Tumor_cells	KDM2A
NARF	2.75798701207853e-149	0.49095401327241	0.276	0.143	9.2927614384974e-145	Tumor_cells	NARF
BANF1	2.8297458358335e-149	0.506834720402511	0.44	0.281	9.53454561925741e-145	Tumor_cells	BANF1
MT-ND4L	3.5918894437721e-149	-0.292734561727084	0.787	0.914	1.21025122918457e-144	Tumor_cells	MT-ND4L
KDSR	7.89896897133507e-149	0.330964284414479	0.202	0.084	2.66147860520164e-144	Tumor_cells	KDSR
ZBTB10	1.29140305105807e-148	0.386900653467265	0.159	0.056	4.35125344023507e-144	Tumor_cells	ZBTB10
CALU	1.66483477561655e-148	0.399056457158852	0.236	0.11	5.6094942929624e-144	Tumor_cells	CALU
THRA	2.01996181593287e-148	0.302896932866428	0.108	0.026	6.80605934260421e-144	Tumor_cells	THRA
TWF2	6.4275693686838e-148	-0.494511848933702	0.088	0.194	2.16570522308432e-143	Tumor_cells	TWF2
DNPH1	7.39697196156098e-148	0.545469506950614	0.372	0.221	2.49233573272836e-143	Tumor_cells	DNPH1
ACOT7	1.39196827223066e-147	0.411508073660196	0.122	0.035	4.69009789645397e-143	Tumor_cells	ACOT7
MRPL17	1.68467182715521e-147	0.550785597536551	0.209	0.093	5.67633325441675e-143	Tumor_cells	MRPL17
NAB1	1.78382527611869e-147	-0.49791883206645	0.033	0.112	6.01042088535431e-143	Tumor_cells	NAB1
TMEM14B	1.9982852398129e-147	0.537969237354371	0.391	0.243	6.73302228702557e-143	Tumor_cells	TMEM14B
TPM3	4.34556539092791e-147	-0.451362672151536	0.441	0.557	1.46419480281925e-142	Tumor_cells	TPM3
SEPT9	6.76463938102154e-147	-0.543838622405528	0.236	0.359	2.2792775930414e-142	Tumor_cells	SEPT9
UBE2F	1.07964573577785e-146	-0.524142508612398	0.032	0.111	3.6377583421299e-142	Tumor_cells	UBE2F
TCEAL3	1.10887230828873e-146	0.397732610458326	0.169	0.064	3.73623435554803e-142	Tumor_cells	TCEAL3
IGBP1	1.83028799364757e-146	0.488241484862077	0.317	0.177	6.16697236579612e-142	Tumor_cells	IGBP1
ANAPC11	1.86676616063249e-146	0.533473922784512	0.495	0.339	6.28988190163513e-142	Tumor_cells	ANAPC11
NOL7	2.60847201695957e-146	0.546205144439563	0.386	0.239	8.78898561394358e-142	Tumor_cells	NOL7
RSBN1	3.00566349833064e-146	-0.481828739843381	0.05	0.138	1.01272825912753e-141	Tumor_cells	RSBN1
POLR2F	3.81055158976361e-146	0.468785623729948	0.329	0.184	1.28392725265495e-141	Tumor_cells	POLR2F
FAM129A	1.12112086812948e-145	-0.463908058337974	0.056	0.149	3.77750465307547e-141	Tumor_cells	FAM129A
CLPTM1	2.11966130163729e-145	0.472821020192129	0.227	0.106	7.14198678973667e-141	Tumor_cells	CLPTM1
CTNNA1	2.8601395115024e-145	0.453461069009957	0.23	0.107	9.6369540700562e-141	Tumor_cells	CTNNA1
CFAP97	3.06501036430692e-145	0.458886068357301	0.207	0.09	1.03272459214957e-140	Tumor_cells	CFAP97
MRPS26	8.81022741757988e-145	0.448492765987999	0.225	0.104	2.96851802607937e-140	Tumor_cells	MRPS26
RNF168	9.10205849154693e-145	-0.384879822411057	0.032	0.111	3.06684758814182e-140	Tumor_cells	RNF168
PPP1CB	1.03131733750083e-144	-0.585143879743525	0.193	0.311	3.47492063697528e-140	Tumor_cells	PPP1CB
TUBA1A	1.13928819328835e-144	-0.612632918538607	0.154	0.272	3.83871763846576e-140	Tumor_cells	TUBA1A
RCN2	1.82903726647229e-144	0.461494751578201	0.273	0.139	6.16275816565172e-140	Tumor_cells	RCN2
TMEM256	2.55847357453958e-144	0.560877455574462	0.332	0.192	8.62052086205367e-140	Tumor_cells	TMEM256
TRAF5	3.7620192869875e-144	-0.475913591708876	0.027	0.102	1.26757477855757e-139	Tumor_cells	TRAF5
IFT22	9.09717877945359e-144	0.324978136244876	0.109	0.028	3.06520341794909e-139	Tumor_cells	IFT22
TULP3	9.43557750363219e-144	0.295886607007485	0.112	0.029	3.17922348407383e-139	Tumor_cells	TULP3
PFKFB2	2.02649096239477e-143	0.322936967028438	0.106	0.025	6.82805864869294e-139	Tumor_cells	PFKFB2
EBNA1BP2	2.1097490600711e-143	0.393027690127673	0.18	0.072	7.10858848300356e-139	Tumor_cells	EBNA1BP2
FUT8	2.19052693781145e-143	-0.447957147164883	0.028	0.102	7.38076146426191e-139	Tumor_cells	FUT8
ZNHIT1	2.34211752026264e-143	0.512730617136924	0.375	0.225	7.89153077277293e-139	Tumor_cells	ZNHIT1
CFL2	2.81522318910559e-143	0.407948697247743	0.141	0.047	9.48561301337238e-139	Tumor_cells	CFL2
RCAN3	6.9237624831897e-143	-0.482162041532645	0.054	0.143	2.33289253108594e-138	Tumor_cells	RCAN3
MMAB	1.12601411639246e-142	0.360877239002461	0.118	0.033	3.79399196377274e-138	Tumor_cells	MMAB
UROD	1.25050553584057e-142	0.438030304559161	0.188	0.078	4.21345335246121e-138	Tumor_cells	UROD
TRAF4	1.4021629763037e-142	0.45314883251647	0.193	0.083	4.72444793235769e-138	Tumor_cells	TRAF4
TMF1	2.04569244414435e-142	-0.501870495070261	0.08	0.179	6.89275612129997e-138	Tumor_cells	TMF1
NENF	2.86514277613414e-142	0.510510741003705	0.262	0.136	9.65381206990636e-138	Tumor_cells	NENF
SLC16A3	3.84738140095403e-142	-0.42993050577459	0.059	0.152	1.29633668923745e-137	Tumor_cells	SLC16A3
UROS	8.440456772807e-142	0.472892993543511	0.233	0.111	2.84392750502959e-137	Tumor_cells	UROS
ATP5H	9.23618851175412e-142	0.544124150967726	0.463	0.31	3.11204135715043e-137	Tumor_cells	ATP5H
SFXN4	1.00500390235781e-141	0.369931628786106	0.13	0.04	3.3862601486044e-137	Tumor_cells	SFXN4
ATP1A1	1.0621161229551e-141	0.630542943365413	0.424	0.295	3.57869406468492e-137	Tumor_cells	ATP1A1
C12orf10	2.98334003118371e-141	0.387264593573014	0.189	0.078	1.00520659010704e-136	Tumor_cells	C12orf10
PFDN5	3.4688728346435e-141	0.414296559607869	0.851	0.836	1.16880201290478e-136	Tumor_cells	PFDN5
LRRFIP1	8.02216448206977e-141	-0.522083950423718	0.269	0.389	2.70298810058859e-136	Tumor_cells	LRRFIP1
CEBPD	8.77157335550164e-141	0.616942789556337	0.201	0.09	2.95549392640272e-136	Tumor_cells	CEBPD
ADAR	1.17505561263908e-140	-0.541546397317091	0.129	0.239	3.95923238122612e-136	Tumor_cells	ADAR
EPHX1	2.7838607263814e-140	0.328422662452248	0.132	0.042	9.3799403314695e-136	Tumor_cells	EPHX1
CDC42	2.9312395658087e-140	-0.471266865223718	0.371	0.493	9.87651859303582e-136	Tumor_cells	CDC42
PIAS1	4.07913750947573e-140	-0.533676641252041	0.096	0.197	1.37442459244275e-135	Tumor_cells	PIAS1
UQCC3	5.22436308942869e-140	0.384233699521334	0.161	0.061	1.7602968993521e-135	Tumor_cells	UQCC3
CHMP5	6.71528975511897e-140	0.432802079444963	0.324	0.181	2.26264973008979e-135	Tumor_cells	CHMP5
GSTK1	9.55802017944106e-140	-0.485146385291893	0.319	0.442	3.22047931926087e-135	Tumor_cells	GSTK1
NDUFAF6	1.73060183639762e-139	0.395990067736698	0.132	0.042	5.83108982755815e-135	Tumor_cells	NDUFAF6
MRPS34	3.96726532982862e-139	0.533446977621591	0.336	0.195	1.33673038023245e-134	Tumor_cells	MRPS34
PLK2	2.39533445256488e-138	0.339449671432335	0.125	0.038	8.0708399044721e-134	Tumor_cells	PLK2
TTC3	2.54602772865048e-138	0.541640238941675	0.367	0.225	8.57858582891491e-134	Tumor_cells	TTC3
TUBB6	2.72118026740553e-138	0.34709676866778	0.109	0.029	9.16874479299619e-134	Tumor_cells	TUBB6
MRPL43	4.50220455019611e-138	0.426968921231476	0.304	0.166	1.51697280114308e-133	Tumor_cells	MRPL43
MIS18BP1	7.70003337341542e-138	-0.408638867336922	0.036	0.115	2.59444924483859e-133	Tumor_cells	MIS18BP1
CHCHD5	8.36747835121505e-138	0.48312005823272	0.227	0.109	2.8193381556584e-133	Tumor_cells	CHCHD5
ZDHHC4	2.18632555321605e-137	0.366255590877526	0.177	0.072	7.36660531900614e-133	Tumor_cells	ZDHHC4
P4HA1	4.87476289634669e-137	0.499574246849313	0.22	0.105	1.64250261029505e-132	Tumor_cells	P4HA1
PTS	5.1600219597402e-137	0.461448877910384	0.181	0.076	1.73861779911486e-132	Tumor_cells	PTS
CHID1	7.85985497134647e-137	0.350694446355057	0.202	0.089	2.64829953404548e-132	Tumor_cells	CHID1
TLN1	1.22839546219617e-136	-0.531261001165189	0.121	0.227	4.13895567032378e-132	Tumor_cells	TLN1
NABP1	1.36393894056356e-136	-0.513874385411718	0.056	0.144	4.59565586633486e-132	Tumor_cells	NABP1
MRPL27	1.40405242541803e-136	0.453604358976195	0.233	0.113	4.73081424220351e-132	Tumor_cells	MRPL27
TMEM68	1.79996841637587e-136	0.285309951842845	0.116	0.033	6.06481358213684e-132	Tumor_cells	TMEM68
TMEM219	2.63466686280266e-136	0.506181481033344	0.455	0.306	8.87724652752728e-132	Tumor_cells	TMEM219
NDUFV1	6.41737521624734e-136	0.501724094944521	0.384	0.238	2.16227040536238e-131	Tumor_cells	NDUFV1
MLF1	7.31497023205483e-136	0.353480484300591	0.119	0.036	2.46470606998855e-131	Tumor_cells	MLF1
SHC1	1.00731633006845e-135	0.416665983864591	0.164	0.064	3.39405164253262e-131	Tumor_cells	SHC1
NET1	1.58095610817301e-135	0.397361876493789	0.123	0.038	5.32687351087814e-131	Tumor_cells	NET1
LINC00116	5.44318731397951e-135	0.520643338067181	0.257	0.134	1.83402753357226e-130	Tumor_cells	LINC00116
CHMP2A	6.04006020158084e-135	0.524031163662866	0.37	0.226	2.03513788432065e-130	Tumor_cells	CHMP2A
MRPS25	6.50824048506061e-135	0.468482739343868	0.202	0.092	2.19288654903632e-130	Tumor_cells	MRPS25
RSL24D1	1.39971383551378e-134	0.506387266224492	0.492	0.348	4.71619579738015e-130	Tumor_cells	RSL24D1
CYB5R3	1.8409631577171e-134	0.452674712427825	0.321	0.184	6.20294126361201e-130	Tumor_cells	CYB5R3
HCFC1R1	2.66407935430501e-134	0.422519553807299	0.228	0.11	8.97634897639531e-130	Tumor_cells	HCFC1R1
TOP1MT	2.71490780093997e-134	0.327489099745475	0.109	0.03	9.14761034448715e-130	Tumor_cells	TOP1MT
HERC1	3.79011307822126e-134	-0.402317972131803	0.046	0.129	1.27704070057587e-129	Tumor_cells	HERC1
LDLRAD4	7.06575675106657e-134	-0.455878141185246	0.038	0.116	2.38073607970437e-129	Tumor_cells	LDLRAD4
RPS29	7.75925031949958e-134	-0.596065469579664	0.732	0.759	2.61440180265219e-129	Tumor_cells	RPS29
MORF4L1	9.28533962944641e-134	0.513558253780479	0.618	0.516	3.12860233474567e-129	Tumor_cells	MORF4L1
TMED3	3.55474469152991e-133	0.38983959666746	0.205	0.093	1.19773567636409e-128	Tumor_cells	TMED3
KPNA2	9.43481808234941e-133	-0.499185777738646	0.104	0.207	3.17896760466681e-128	Tumor_cells	KPNA2
NR4A1	1.04085451894394e-132	0.559070479473372	0.411	0.274	3.50705521612971e-128	Tumor_cells	NR4A1
MRPS36	1.134366459518e-132	0.536773688379572	0.297	0.168	3.82213434869994e-128	Tumor_cells	MRPS36
DUSP14	1.93016955156246e-132	0.418431649934569	0.124	0.04	6.50351328703455e-128	Tumor_cells	DUSP14
CTNND1	3.59523414543209e-132	0.285268395094345	0.132	0.044	1.21137819296189e-127	Tumor_cells	CTNND1
ZCCHC17	4.18610198220282e-132	0.422751087910998	0.199	0.089	1.41046520188342e-127	Tumor_cells	ZCCHC17
SOD2	4.97547356389083e-132	-1.07506248861378	0.165	0.276	1.67643606261738e-127	Tumor_cells	SOD2
AFG3L2	5.03486407746357e-132	0.374194777024115	0.195	0.086	1.69644710226057e-127	Tumor_cells	AFG3L2
SPG21	5.80038607442308e-132	0.526905331927826	0.299	0.17	1.95438208391611e-127	Tumor_cells	SPG21
SYNRG	7.80356124258766e-132	-0.459453737330964	0.054	0.138	2.62933192507749e-127	Tumor_cells	SYNRG
NDUFA2	8.25366780633253e-132	0.554418248590063	0.444	0.299	2.78099083066568e-127	Tumor_cells	NDUFA2
H2AFV	1.62884776882732e-131	-0.447718702289168	0.208	0.327	5.48823967228678e-127	Tumor_cells	H2AFV
C19orf48	2.27354088186933e-131	0.393920375702276	0.127	0.041	7.66046864737054e-127	Tumor_cells	C19orf48
DNAJB6	2.8374731406851e-131	-0.520724446632485	0.278	0.389	9.56058200022438e-127	Tumor_cells	DNAJB6
TPM4	3.07883678350794e-131	-0.508411182542885	0.176	0.295	1.03738326583516e-126	Tumor_cells	TPM4
MLF2	3.93265932684693e-131	0.475098808247016	0.398	0.251	1.3250702335878e-126	Tumor_cells	MLF2
NSMCE1	7.97588752306093e-131	0.46697302009562	0.24	0.121	2.68739554202015e-126	Tumor_cells	NSMCE1
CHCHD3	1.03137599024564e-130	0.438617692244776	0.222	0.107	3.47511826153367e-126	Tumor_cells	CHCHD3
CFL1	1.10637426156683e-130	-0.267719758564469	0.8	0.875	3.72781743692329e-126	Tumor_cells	CFL1
ATP6V1D	1.20721812491167e-130	0.442702355018929	0.223	0.107	4.06760075007739e-126	Tumor_cells	ATP6V1D
MPST	1.24255169738797e-130	0.395818720662016	0.154	0.059	4.18665368917903e-126	Tumor_cells	MPST
DHX36	2.50030904188978e-130	-0.488584163650444	0.102	0.201	8.42454128574342e-126	Tumor_cells	DHX36
MRPS15	2.94020847076994e-130	0.514020224644939	0.281	0.155	9.90673842141223e-126	Tumor_cells	MRPS15
HES4	8.92954075028045e-130	0.322505714497444	0.109	0.031	3.00871946039949e-125	Tumor_cells	HES4
PPP1R12A	9.34742338249293e-130	-0.511500313217057	0.116	0.218	3.14952083449717e-125	Tumor_cells	PPP1R12A
CPNE3	1.75386309064892e-129	0.448808223030549	0.281	0.152	5.90946629763246e-125	Tumor_cells	CPNE3
NOP16	1.82769203189615e-129	0.445809415153767	0.169	0.071	6.15822553227088e-125	Tumor_cells	NOP16
WDR83OS	2.17007215476952e-129	0.466941235290283	0.566	0.432	7.31184111828041e-125	Tumor_cells	WDR83OS
RNF14	2.43006321232089e-129	0.350693786953251	0.147	0.054	8.18785498759401e-125	Tumor_cells	RNF14
SBDS	3.25653426679049e-129	0.481790012114089	0.389	0.246	1.09725665585239e-124	Tumor_cells	SBDS
WHSC1L1	5.29406074451709e-129	-0.575700254043033	0.164	0.27	1.78378082725759e-124	Tumor_cells	WHSC1L1
OGT	7.2071426445152e-129	-0.470619708636771	0.081	0.175	2.42837464264295e-124	Tumor_cells	OGT
CHORDC1	1.38313247244835e-128	-0.460057383313568	0.068	0.157	4.66032655266748e-124	Tumor_cells	CHORDC1
ATP5G1	1.92625878531918e-128	0.491586685755995	0.361	0.221	6.49033635125446e-124	Tumor_cells	ATP5G1
PDLIM2	2.33975620480683e-128	-0.41539258940886	0.034	0.108	7.88357455647613e-124	Tumor_cells	PDLIM2
PRDX2	2.74544584436479e-128	0.580010596696367	0.415	0.275	9.25050522800272e-124	Tumor_cells	PRDX2
NAA20	1.73411696197173e-127	0.404253309710415	0.252	0.13	5.84293369166754e-123	Tumor_cells	NAA20
ENO1	2.93899898078498e-127	0.912240066172186	0.58	0.49	9.9026631658569e-123	Tumor_cells	ENO1
APEX1	3.28593842361558e-127	0.492077726680257	0.303	0.175	1.10716409245303e-122	Tumor_cells	APEX1
HACD4	4.31053179335174e-127	-0.418570152125572	0.042	0.12	1.45239058245194e-122	Tumor_cells	HACD4
MRPS23	4.53891360901152e-127	0.402796330587739	0.17	0.07	1.52934155142034e-122	Tumor_cells	MRPS23
CLCN7	6.92587068668633e-127	0.284954922708739	0.133	0.046	2.33360286917209e-122	Tumor_cells	CLCN7
OXR1	8.42136492506674e-127	0.355659371245455	0.184	0.079	2.83749469785199e-122	Tumor_cells	OXR1
AAMDC	1.15224901239957e-126	0.310344123140803	0.126	0.042	3.88238782237913e-122	Tumor_cells	AAMDC
RP11-290D2.6	1.99582305207495e-126	-0.647789655462376	0.076	0.17	6.72472619166135e-122	Tumor_cells	RP11-290D2.6
MRPL2	3.78683800389072e-126	0.397398825633801	0.165	0.068	1.27593719703094e-121	Tumor_cells	MRPL2
ERH	6.32233875386531e-126	0.515296357715457	0.514	0.373	2.13024881972738e-121	Tumor_cells	ERH
MAGED1	6.68669236699337e-126	0.395252973131037	0.148	0.056	2.25301412613475e-121	Tumor_cells	MAGED1
ARL1	7.24117934130723e-126	0.357216482461574	0.198	0.089	2.43984296726006e-121	Tumor_cells	ARL1
KAT6A	8.12695164560164e-126	-0.360941577927693	0.037	0.111	2.73829508746902e-121	Tumor_cells	KAT6A
SDHAF3	1.06467280712393e-125	0.347823915975877	0.147	0.055	3.58730855632336e-121	Tumor_cells	SDHAF3
TMA7	3.28120724801557e-125	-0.363251721574892	0.576	0.68	1.10556997014637e-120	Tumor_cells	TMA7
CNIH4	3.80852171220176e-125	0.371858313397293	0.238	0.119	1.28324330570926e-120	Tumor_cells	CNIH4
LGALS1	2.15094527496725e-124	0.281853335562787	0.588	0.433	7.24739500947464e-120	Tumor_cells	LGALS1
EBAG9	4.66123289226411e-124	0.343976695875226	0.192	0.086	1.57055581071947e-119	Tumor_cells	EBAG9
MRPL52	5.37726206444854e-124	0.540824348118451	0.31	0.185	1.81181467999529e-119	Tumor_cells	MRPL52
PPP3CC	7.92308761780876e-124	-0.48773747536526	0.075	0.164	2.66960514194448e-119	Tumor_cells	PPP3CC
UQCR10	1.00481327643062e-123	0.612274150707825	0.589	0.473	3.38561785360535e-119	Tumor_cells	UQCR10
TCEB2	1.05283338442714e-123	0.568264602909261	0.626	0.52	3.54741680548882e-119	Tumor_cells	TCEB2
BZW1	1.25832857827594e-123	-0.473549153197155	0.253	0.365	4.23981231164294e-119	Tumor_cells	BZW1
PITPNC1	1.66299130305206e-123	-0.307749392310516	0.031	0.102	5.60328289650359e-119	Tumor_cells	PITPNC1
IRF2BP2	3.74741581244032e-123	-0.449759163130733	0.069	0.156	1.26265428384364e-118	Tumor_cells	IRF2BP2
NAA50	5.0360443590058e-123	-0.48802853462475	0.114	0.215	1.69684478632342e-118	Tumor_cells	NAA50
SESN3	5.65507178296633e-123	-0.46440032388127	0.038	0.113	1.90541988655268e-118	Tumor_cells	SESN3
PSMD8	1.35910789779775e-122	0.545666121661906	0.456	0.319	4.57937815083974e-118	Tumor_cells	PSMD8
BANP	2.5695115024185e-122	-0.403704406242311	0.032	0.102	8.65771205624889e-118	Tumor_cells	BANP
SLC38A2	3.94672356781884e-122	-0.546860163040016	0.142	0.243	1.32980903894088e-117	Tumor_cells	SLC38A2
FAM102A	5.24299022606351e-122	-0.398777246387286	0.043	0.118	1.76657312676984e-117	Tumor_cells	FAM102A
TMEM9	6.18277533473131e-122	0.268554634636299	0.151	0.059	2.08322432128437e-117	Tumor_cells	TMEM9
CUEDC2	7.19552691683669e-122	0.396337549564332	0.242	0.125	2.42446083935896e-117	Tumor_cells	CUEDC2
NDUFB10	8.62377928482195e-122	0.510460634708883	0.47	0.331	2.90569619222791e-117	Tumor_cells	NDUFB10
SFXN1	8.78173385979738e-122	-0.396249545553825	0.047	0.126	2.95891740672013e-117	Tumor_cells	SFXN1
MRFAP1	1.18367822629054e-121	0.537404075633652	0.407	0.27	3.98828541566336e-117	Tumor_cells	MRFAP1
ATM	1.2377000507985e-121	-0.405197072360669	0.084	0.177	4.17030655116047e-117	Tumor_cells	ATM
SDHC	1.35710686653219e-121	0.504889540740835	0.377	0.24	4.57263587609355e-117	Tumor_cells	SDHC
RHBDD2	3.20248434843688e-121	-0.545995422757183	0.134	0.236	1.07904507636232e-116	Tumor_cells	RHBDD2
DBF4	3.57563603602665e-121	-0.37016237460293	0.037	0.11	1.20477480597882e-116	Tumor_cells	DBF4
ERI3	5.52526938513818e-121	0.374371647621754	0.155	0.062	1.86168426662846e-116	Tumor_cells	ERI3
VTI1B	6.44649031292539e-121	0.4377836303801	0.269	0.147	2.17208044603708e-116	Tumor_cells	VTI1B
ACADS	6.72981119535119e-121	0.33058878629571	0.11	0.034	2.26754258416163e-116	Tumor_cells	ACADS
TRABD	8.3055824676275e-121	-0.41668134556534	0.093	0.187	2.79848295664241e-116	Tumor_cells	TRABD
PFDN4	1.50831755311782e-120	0.407204328351471	0.217	0.107	5.08212516347517e-116	Tumor_cells	PFDN4
TMEM101	2.35852605379257e-120	0.331246659111413	0.152	0.06	7.94681768564867e-116	Tumor_cells	TMEM101
KRAS	2.71897035852434e-120	-0.490578985424524	0.102	0.197	9.16129872601192e-116	Tumor_cells	KRAS
SMC4	3.42161626302734e-120	-0.381746654924293	0.034	0.105	1.15287938366443e-115	Tumor_cells	SMC4
SLC3A2	3.44640122621428e-120	0.598131870644364	0.411	0.296	1.16123042916064e-115	Tumor_cells	SLC3A2
GNG5	5.51046609567624e-120	0.527769546584735	0.593	0.475	1.85669644627715e-115	Tumor_cells	GNG5
MAF1	9.33553628846005e-120	0.495651350982821	0.368	0.234	3.14551559703373e-115	Tumor_cells	MAF1
LAMTOR2	9.65376480915882e-120	0.500561493698824	0.3	0.175	3.25273951479797e-115	Tumor_cells	LAMTOR2
NDUFS6	1.15455682833906e-119	0.563499702653058	0.412	0.281	3.89016377740564e-115	Tumor_cells	NDUFS6
APOBEC3C	1.20043822774189e-119	-0.590057378310719	0.079	0.167	4.04475656455351e-115	Tumor_cells	APOBEC3C
ISOC2	1.58936324037414e-119	0.442085996507219	0.172	0.076	5.35520050211663e-115	Tumor_cells	ISOC2
CFAP36	2.8159912448206e-119	0.329895152607658	0.156	0.064	9.48820090029852e-115	Tumor_cells	CFAP36
NIPBL	8.78134856535694e-119	-0.470560361679804	0.105	0.2	2.95878758561137e-114	Tumor_cells	NIPBL
SEC14L1	1.32569002381161e-118	-0.44134758187546	0.083	0.173	4.46677996623083e-114	Tumor_cells	SEC14L1
ERGIC3	1.61754875353724e-118	0.447810406689169	0.391	0.255	5.45016877016838e-114	Tumor_cells	ERGIC3
ORAI1	1.87123231013033e-118	-0.408639538997168	0.056	0.136	6.30493014575312e-114	Tumor_cells	ORAI1
GABARAP	1.92295455440046e-118	0.429692953308888	0.654	0.556	6.4792030755969e-114	Tumor_cells	GABARAP
CBX3	2.14576777151275e-118	0.502141996368785	0.372	0.238	7.22994992933507e-114	Tumor_cells	CBX3
TPST2	2.96390189439854e-118	-0.436833425734323	0.067	0.151	9.98657104298643e-114	Tumor_cells	TPST2
PITPNA-AS1	3.25822370781192e-118	0.307671634231013	0.12	0.041	1.09782589611015e-113	Tumor_cells	PITPNA-AS1
TUFM	5.31356027873388e-118	0.48451549782267	0.407	0.27	1.79035100031659e-113	Tumor_cells	TUFM
FOXN2	8.70158676658676e-118	-0.339233369868312	0.035	0.106	2.93191264513374e-113	Tumor_cells	FOXN2
SURF4	1.01779068763028e-117	-0.517738625076435	0.141	0.24	3.42934394290148e-113	Tumor_cells	SURF4
NCOA3	1.04206386303011e-117	-0.396473959072152	0.04	0.113	3.51112998009366e-113	Tumor_cells	NCOA3
SORBS3	1.2758174017451e-117	0.321914623384572	0.16	0.067	4.29873915343993e-113	Tumor_cells	SORBS3
RHOA	1.93935924061454e-117	-0.374781852287922	0.611	0.703	6.53447702532664e-113	Tumor_cells	RHOA
RPL15	2.18117039559127e-117	0.446293929188128	0.932	0.966	7.34923553090522e-113	Tumor_cells	RPL15
CRLF3	2.44281914685456e-117	-0.355863985449723	0.034	0.103	8.23083483341176e-113	Tumor_cells	CRLF3
NARS	3.14541247803878e-117	0.392433794692019	0.202	0.097	1.05981528035039e-112	Tumor_cells	NARS
RPL23A	3.56802855249747e-117	0.291141973122563	0.945	0.93	1.2022115404785e-112	Tumor_cells	RPL23A
MTFR1L	5.78839478379874e-117	0.281774995487912	0.115	0.037	1.95034173845315e-112	Tumor_cells	MTFR1L
URM1	7.00119623564271e-117	0.432023898176864	0.222	0.112	2.35898305963746e-112	Tumor_cells	URM1
PLEKHA2	9.72962215947496e-117	-0.413396481854664	0.068	0.153	3.27829889041349e-112	Tumor_cells	PLEKHA2
SYNE1	1.00292566550482e-116	-0.345392512921867	0.047	0.124	3.37925773735192e-112	Tumor_cells	SYNE1
SPPL2A	1.33663284512788e-116	-0.482563298386814	0.084	0.172	4.50365070837386e-112	Tumor_cells	SPPL2A
CTNNB1	2.47921239758107e-116	0.534534863539344	0.337	0.213	8.35345825240966e-112	Tumor_cells	CTNNB1
SPG20	3.34461758150038e-116	0.316979584847779	0.166	0.071	1.12693544791074e-111	Tumor_cells	SPG20
ASAP1	3.43876461768849e-116	0.431646251548605	0.171	0.076	1.15865735028396e-111	Tumor_cells	ASAP1
PDCD5	3.82683937813504e-116	0.444357261224231	0.292	0.168	1.28941526006882e-111	Tumor_cells	PDCD5
STT3B	3.90176306652965e-116	-0.37473597395945	0.052	0.129	1.3146600476365e-111	Tumor_cells	STT3B
VAMP3	4.73589114885914e-116	0.380995649565717	0.211	0.104	1.5957111636966e-111	Tumor_cells	VAMP3
GPR137B	5.14969500593997e-116	0.36940905608793	0.238	0.124	1.73513823530141e-111	Tumor_cells	GPR137B
OSTM1	6.31630711566493e-116	0.394036910585719	0.217	0.109	2.12821651955214e-111	Tumor_cells	OSTM1
ATP6V1B2	8.52722339661498e-116	0.368729313557152	0.282	0.158	2.87316265125545e-111	Tumor_cells	ATP6V1B2
AK6	9.25563077959326e-116	0.333746904523902	0.178	0.08	3.11859223487615e-111	Tumor_cells	AK6
PTMS	1.00405794354841e-115	0.395551672965099	0.327	0.193	3.38307283499203e-111	Tumor_cells	PTMS
RB1	1.78135759996682e-115	-0.47994211948584	0.057	0.137	6.00210629732819e-111	Tumor_cells	RB1
SYPL1	2.08649758783998e-115	0.369215877603117	0.294	0.17	7.03024497246801e-111	Tumor_cells	SYPL1
SNAP47	2.12354568015913e-115	-0.637642890097817	0.056	0.134	7.15507481472817e-111	Tumor_cells	SNAP47
SLC20A1	2.127728819617e-115	-0.416734248182244	0.053	0.131	7.16916948481752e-111	Tumor_cells	SLC20A1
PFDN2	4.50630236982831e-115	0.474725024636443	0.37	0.235	1.51835352048995e-110	Tumor_cells	PFDN2
PAFAH1B3	5.37865991349623e-115	0.335188204514926	0.158	0.066	1.81228567125342e-110	Tumor_cells	PAFAH1B3
PRDX4	5.68620617302538e-115	0.313325755890411	0.245	0.128	1.91591030793917e-110	Tumor_cells	PRDX4
KLF4	5.9180690559547e-115	0.421516492788999	0.175	0.079	1.99403418771338e-110	Tumor_cells	KLF4
HADHB	8.48207170863631e-115	0.449390107187144	0.265	0.147	2.85794924150792e-110	Tumor_cells	HADHB
DCTD	8.67654458741528e-115	0.365879281694503	0.198	0.094	2.92347493328371e-110	Tumor_cells	DCTD
NDUFB5	1.55894202920273e-114	0.45437759854982	0.319	0.193	5.25269927319566e-110	Tumor_cells	NDUFB5
ATF4	2.22323256332737e-114	0.418045260960753	0.36	0.228	7.49095979887523e-110	Tumor_cells	ATF4
MYCBP2	2.62435510793157e-114	-0.467908701742846	0.137	0.236	8.84250210066464e-110	Tumor_cells	MYCBP2
DNMT1	4.31550326989152e-114	-0.404506600903987	0.052	0.13	1.45406567175725e-109	Tumor_cells	DNMT1
CUTA	4.71614898769024e-114	0.455314002096716	0.539	0.414	1.58905923991235e-109	Tumor_cells	CUTA
TMEM128	1.05669743023698e-113	0.309966467910879	0.143	0.056	3.56043632144049e-109	Tumor_cells	TMEM128
NSMCE3	1.54659784274347e-113	-0.376432017604443	0.036	0.104	5.21110677133986e-109	Tumor_cells	NSMCE3
ATP5F1	1.76358922223344e-113	0.55469238000975	0.445	0.316	5.94223752539336e-109	Tumor_cells	ATP5F1
RIN3	2.6985044003383e-113	-0.404442310221064	0.038	0.107	9.09234072649988e-109	Tumor_cells	RIN3
OCIAD1	2.75865379110991e-113	0.542080368983751	0.391	0.265	9.29500808376573e-109	Tumor_cells	OCIAD1
BAIAP2	5.82322170679032e-113	0.291437380754531	0.137	0.053	1.96207632188593e-108	Tumor_cells	BAIAP2
TM7SF3	6.15657204458574e-113	0.317710132006375	0.16	0.068	2.07439538470272e-108	Tumor_cells	TM7SF3
HIGD2A	6.69695108085503e-113	0.480269771379024	0.589	0.465	2.25647069718329e-108	Tumor_cells	HIGD2A
NUP98	1.06218059114735e-112	-0.449214905324908	0.092	0.181	3.57891128381187e-108	Tumor_cells	NUP98
LASP1	1.61801494422062e-112	-0.443398169500977	0.086	0.174	5.45173955305694e-108	Tumor_cells	LASP1
CMTM3	1.74594738853455e-112	-0.385965417430122	0.056	0.135	5.8827951309283e-108	Tumor_cells	CMTM3
POLDIP2	3.0819585090508e-112	0.387670652844721	0.192	0.091	1.03843510003958e-107	Tumor_cells	POLDIP2
ATP6V0E2	4.17483092941532e-112	-0.365200740770814	0.042	0.115	1.4066675333572e-107	Tumor_cells	ATP6V0E2
ADH5	4.67722204034761e-112	0.379656031470601	0.243	0.129	1.57594319427472e-107	Tumor_cells	ADH5
PTRHD1	6.57140649439654e-112	0.450222862918999	0.269	0.153	2.21416970422197e-107	Tumor_cells	PTRHD1
C9orf78	1.26447613154302e-111	-0.472105699529175	0.164	0.264	4.26052587762105e-107	Tumor_cells	C9orf78
TSPYL1	1.70797146471946e-111	-0.419603415164867	0.066	0.147	5.75483905322576e-107	Tumor_cells	TSPYL1
ALG8	2.18794730339951e-111	0.256149226180617	0.126	0.046	7.3720696440743e-107	Tumor_cells	ALG8
PAIP1	2.24405327479213e-111	0.37294845221509	0.194	0.093	7.5611131040846e-107	Tumor_cells	PAIP1
MRPS18C	3.22777572879749e-111	0.43023711168395	0.255	0.141	1.08756675406103e-106	Tumor_cells	MRPS18C
FAHD2A	5.30713691476473e-111	0.287577599225806	0.114	0.039	1.78818671206083e-106	Tumor_cells	FAHD2A
MIR4435-2HG	6.59804548819697e-111	-0.330442010039987	0.035	0.105	2.22314544679309e-106	Tumor_cells	MIR4435-2HG
WDR13	8.95363638840283e-111	0.327056651757789	0.15	0.062	3.01683824470845e-106	Tumor_cells	WDR13
TBCC	1.16915889608956e-110	-0.503567499061619	0.087	0.173	3.93936398448415e-106	Tumor_cells	TBCC
NDUFS8	1.2294478712816e-110	0.532843577710445	0.404	0.273	4.14250165749621e-106	Tumor_cells	NDUFS8
EFHD2	1.42967360033126e-110	-0.33770808435044	0.036	0.104	4.81714222895615e-106	Tumor_cells	EFHD2
CISD3	1.57263771784789e-110	0.414099104185456	0.234	0.124	5.29884552651667e-106	Tumor_cells	CISD3
LAMTOR4	1.99262342409142e-110	0.406179933487341	0.499	0.357	6.71394536513361e-106	Tumor_cells	LAMTOR4
OFD1	2.35407338352327e-110	-0.469134246049164	0.073	0.155	7.93181485844332e-106	Tumor_cells	OFD1
ACAP2	2.6704630782813e-110	-0.452836249407532	0.114	0.208	8.99785829596101e-106	Tumor_cells	ACAP2
CCT8	5.7907093478345e-110	0.477707474328041	0.364	0.236	1.95112160765936e-105	Tumor_cells	CCT8
RPS15A	7.11037151369552e-110	-0.272351478703491	0.926	0.957	2.39576857782457e-105	Tumor_cells	RPS15A
LIPA	7.5525655874096e-110	-0.866703753178401	0.081	0.164	2.54476144902179e-105	Tumor_cells	LIPA
TNFRSF14	7.98965507398665e-110	0.512522255450522	0.418	0.294	2.69203438062906e-105	Tumor_cells	TNFRSF14
TMEM126A	1.06403731118503e-109	0.3357987447183	0.198	0.096	3.58516731630684e-105	Tumor_cells	TMEM126A
EHMT1	1.19612153805549e-109	-0.386683092821562	0.039	0.108	4.03021191032418e-105	Tumor_cells	EHMT1
SRP9	1.54954161658683e-109	0.484025723713313	0.451	0.317	5.22102552292765e-105	Tumor_cells	SRP9
GAMT	1.59710378849144e-109	0.306465297400315	0.124	0.046	5.38128150494304e-105	Tumor_cells	GAMT
NDUFAF2	3.2734505533036e-109	0.342384456642391	0.148	0.062	1.10295642943011e-104	Tumor_cells	NDUFAF2
FAM162A	3.4351935559565e-109	0.481760505750834	0.284	0.167	1.15745411674398e-104	Tumor_cells	FAM162A
IVNS1ABP	4.04492692301811e-109	-0.583738989047276	0.155	0.251	1.36289767744172e-104	Tumor_cells	IVNS1ABP
BORCS5	5.07689796035996e-109	-0.364774856024034	0.043	0.114	1.71060999876369e-104	Tumor_cells	BORCS5
BAD	6.03339282468873e-109	0.364622832471968	0.19	0.091	2.03289137835062e-104	Tumor_cells	BAD
BEX4	1.08089018535409e-108	0.389913588595837	0.23	0.122	3.64195139053207e-104	Tumor_cells	BEX4
ARRDC1	1.39285916789676e-108	-0.332699215429692	0.036	0.104	4.69309968031134e-104	Tumor_cells	ARRDC1
NUDT3	2.24319231360011e-108	0.325505459734294	0.189	0.09	7.55821218144423e-104	Tumor_cells	NUDT3
PTDSS1	2.64215634648329e-108	0.376322384773304	0.222	0.116	8.90248159384079e-104	Tumor_cells	PTDSS1
GNPDA1	2.75809197873188e-108	0.340254460166129	0.176	0.081	9.29311511313921e-104	Tumor_cells	GNPDA1
ATG5	3.55607270394763e-108	-0.381978221530326	0.055	0.131	1.19818313686812e-103	Tumor_cells	ATG5
WDR61	4.23521878691133e-108	0.359662306424997	0.199	0.098	1.4270146180619e-103	Tumor_cells	WDR61
PPA1	5.44051991878342e-108	0.503492496707802	0.345	0.223	1.83312878143488e-103	Tumor_cells	PPA1
TMEM261	5.6743740619127e-108	0.401065916819525	0.193	0.095	1.91192359642086e-103	Tumor_cells	TMEM261
ZFYVE21	8.48352769529809e-108	0.258034771536902	0.138	0.054	2.85843982165374e-103	Tumor_cells	ZFYVE21
CINP	1.18863870227033e-107	0.357971050696537	0.14	0.057	4.00499924342965e-103	Tumor_cells	CINP
TNFRSF12A	1.25896565751527e-107	0.371273716258669	0.105	0.035	4.24195888643196e-103	Tumor_cells	TNFRSF12A
VAMP2	1.36730754110271e-107	-0.489039415217667	0.118	0.21	4.60700602899147e-103	Tumor_cells	VAMP2
BFAR	1.61694016334657e-107	0.387726732856947	0.242	0.132	5.44811818637994e-103	Tumor_cells	BFAR
HSP90B1	1.98309886634092e-107	-0.420404894854872	0.354	0.466	6.68185332024909e-103	Tumor_cells	HSP90B1
DIABLO	2.07419275434122e-107	0.372776147871081	0.192	0.094	6.98878506647732e-103	Tumor_cells	DIABLO
PDE6D	2.18355287229338e-107	0.296312856738197	0.162	0.071	7.35726304790532e-103	Tumor_cells	PDE6D
LAGE3	2.6914196383271e-107	0.3860991866052	0.279	0.16	9.06846932937933e-103	Tumor_cells	LAGE3
PHF20	2.7276246394818e-107	-0.433504038282091	0.119	0.211	9.19045846026999e-103	Tumor_cells	PHF20
ECI2	2.84461262906029e-107	0.358670027314209	0.178	0.083	9.58463779235574e-103	Tumor_cells	ECI2
FBXO7	4.98485954217622e-107	0.455620148285123	0.363	0.236	1.67959857414086e-102	Tumor_cells	FBXO7
PPA2	4.99359769981319e-107	0.466749227525317	0.199	0.1	1.68254280897505e-102	Tumor_cells	PPA2
BTN3A2	6.30412528262891e-107	-0.526211261184504	0.11	0.199	2.12411197272898e-102	Tumor_cells	BTN3A2
GCC2	7.83990269932175e-107	-0.480960677320685	0.138	0.232	2.64157681550947e-102	Tumor_cells	GCC2
RASD1	8.44761768561546e-107	0.371362638079614	0.107	0.036	2.84634030299127e-102	Tumor_cells	RASD1
MANF	1.04694818711414e-106	-0.426414440685217	0.095	0.182	3.52758722166238e-102	Tumor_cells	MANF
XAF1	1.2072304337514e-106	-0.389322926456878	0.039	0.107	4.06764222348196e-102	Tumor_cells	XAF1
ELP5	1.30386181436746e-106	0.350935544612921	0.172	0.079	4.39323199732971e-102	Tumor_cells	ELP5
UBE2J1	1.47129767008226e-106	-0.484804129392657	0.144	0.239	4.95739036957516e-102	Tumor_cells	UBE2J1
SDF2L1	7.62150393443218e-106	-0.455834113324719	0.107	0.197	2.56798953566758e-101	Tumor_cells	SDF2L1
TALDO1	1.07257318843348e-105	0.445942409083666	0.381	0.252	3.61392810110777e-101	Tumor_cells	TALDO1
SRSF5	1.27787723524567e-105	-0.431851639622046	0.391	0.496	4.30567955643674e-101	Tumor_cells	SRSF5
CLN6	2.20187512190556e-105	0.274382669847936	0.123	0.046	7.41899803574861e-101	Tumor_cells	CLN6
TMEM120A	2.37822859244506e-105	0.313283920230622	0.18	0.085	8.01320341938438e-101	Tumor_cells	TMEM120A
NCOR1	2.39659297357404e-105	-0.509953706951284	0.181	0.278	8.07508036516037e-101	Tumor_cells	NCOR1
NFIC	4.46957793832124e-105	0.302634625845249	0.181	0.085	1.50597959053796e-100	Tumor_cells	NFIC
CCDC12	4.57483291839986e-105	-0.44480246184796	0.118	0.208	1.54144420352565e-100	Tumor_cells	CCDC12
MIEN1	6.88340172155931e-105	0.425476156107456	0.305	0.183	2.31929337606219e-100	Tumor_cells	MIEN1
GSTM4	1.28265259207298e-104	0.332411139007277	0.125	0.048	4.32176964373071e-100	Tumor_cells	GSTM4
PCGF5	1.34534195025636e-104	-0.424195610465824	0.095	0.182	4.53299516719378e-100	Tumor_cells	PCGF5
CD58	1.67673402509269e-104	-0.31612316244306	0.047	0.118	5.64958762414731e-100	Tumor_cells	CD58
FAM174A	1.72536651086765e-104	0.253412655619897	0.13	0.051	5.81344992171747e-100	Tumor_cells	FAM174A
GADD45B	2.28210702653679e-104	-0.670126097494734	0.214	0.32	7.68933141521308e-100	Tumor_cells	GADD45B
SNRK	3.09573330584815e-104	-0.387828622152363	0.052	0.124	1.04307638007247e-99	Tumor_cells	SNRK
TRMT112	4.64330667709926e-104	0.503611160082007	0.617	0.513	1.56451575178182e-99	Tumor_cells	TRMT112
VAMP5	5.02394352124999e-104	-0.480456784179705	0.194	0.296	1.69276753004997e-99	Tumor_cells	VAMP5
PTP4A1	6.11227932969775e-104	-0.496994392084434	0.201	0.302	2.05947139734836e-99	Tumor_cells	PTP4A1
MTHFS	7.14990130848844e-104	0.344656705648331	0.136	0.055	2.40908774688209e-99	Tumor_cells	MTHFS
RASSF1	2.68483139839012e-103	-0.431089745400179	0.061	0.137	9.04627091373568e-99	Tumor_cells	RASSF1
HSD17B11	3.17221310495146e-103	0.366709056557225	0.294	0.175	1.06884548358235e-98	Tumor_cells	HSD17B11
WIPI1	3.51360790446539e-103	0.342386789019899	0.121	0.046	1.18387504733057e-98	Tumor_cells	WIPI1
PDAP1	3.63991628979583e-103	0.463727077118986	0.307	0.189	1.22643339468381e-98	Tumor_cells	PDAP1
ARL4A	3.74811118835997e-103	-0.473120448284594	0.072	0.151	1.26288858380601e-98	Tumor_cells	ARL4A
PLXNC1	3.81707439849001e-103	0.300391108575851	0.145	0.062	1.28612504782722e-98	Tumor_cells	PLXNC1
C9orf85	5.88572242380126e-103	0.263372003667427	0.101	0.033	1.9831353134756e-98	Tumor_cells	C9orf85
MTCH2	8.21253868225529e-103	0.458251681305147	0.241	0.135	2.7671327835991e-98	Tumor_cells	MTCH2
MRPL36	8.2212410882252e-103	0.392199517306753	0.2	0.102	2.7700649722666e-98	Tumor_cells	MRPL36
MOSPD1	1.03850359360288e-102	0.291558190521585	0.106	0.036	3.49913400828554e-98	Tumor_cells	MOSPD1
MRPS27	1.04682488833012e-102	0.319223893545634	0.141	0.059	3.52717177873952e-98	Tumor_cells	MRPS27
CCT4	2.20276684830795e-102	0.430420090868672	0.416	0.286	7.42200261868879e-98	Tumor_cells	CCT4
SRPRA	2.27162717931657e-102	-0.426091052639233	0.116	0.206	7.65402061798924e-98	Tumor_cells	SRPRA
RNF5	3.48995920763337e-102	0.326703470159038	0.244	0.134	1.17590685541999e-97	Tumor_cells	RNF5
TTC14	3.88613928385973e-102	-0.406196605786286	0.056	0.129	1.3093957703037e-97	Tumor_cells	TTC14
MRPL35	7.41220272769439e-102	0.327500953654328	0.116	0.042	2.49746758706935e-97	Tumor_cells	MRPL35
KIF21A	1.10568123645688e-101	0.496750394289626	0.189	0.095	3.72548235811782e-97	Tumor_cells	KIF21A
NUDT2	1.60836421099718e-101	0.272444676408236	0.131	0.053	5.41922237253389e-97	Tumor_cells	NUDT2
IDH3B	2.60681369446733e-101	0.350026885650632	0.211	0.11	8.78339806213824e-97	Tumor_cells	IDH3B
KLF10	3.04622385938702e-101	0.496743013510089	0.238	0.135	1.02639466718186e-96	Tumor_cells	KLF10
STRA13	4.33781219109978e-101	0.38997188379071	0.243	0.135	1.46158243966916e-96	Tumor_cells	STRA13
VPS25	4.56763637047026e-101	0.326214063310873	0.175	0.083	1.53901939866625e-96	Tumor_cells	VPS25
MRTO4	4.95544466568506e-101	0.298139161754505	0.122	0.047	1.66968752565592e-96	Tumor_cells	MRTO4
MLEC	7.95183225832654e-101	0.350295780138133	0.252	0.143	2.67929036112054e-96	Tumor_cells	MLEC
SEPT7	9.87933533193518e-101	-0.410266007150015	0.369	0.469	3.32874324674224e-96	Tumor_cells	SEPT7
RAP1B	1.40374489671418e-100	-0.377771955109611	0.299	0.402	4.72977805498875e-96	Tumor_cells	RAP1B
BIN1	1.68712281921046e-100	-0.358763527300676	0.086	0.17	5.68459162704772e-96	Tumor_cells	BIN1
ADSS	2.37618415262948e-100	-0.399167788844225	0.086	0.168	8.00631488386977e-96	Tumor_cells	ADSS
TMEM106C	3.72777756904667e-100	0.311682215149312	0.16	0.073	1.25603737411459e-95	Tumor_cells	TMEM106C
SPCS3	4.48399425592772e-100	-0.40886231573918	0.162	0.259	1.51083702459229e-95	Tumor_cells	SPCS3
TOMM22	4.8776202882457e-100	0.429037186480315	0.406	0.278	1.64346537992151e-95	Tumor_cells	TOMM22
PDLIM1	5.10862452699008e-100	0.263272404043291	0.123	0.048	1.72129994812404e-95	Tumor_cells	PDLIM1
POLR2A	6.46086928104645e-100	-0.492169399406891	0.116	0.203	2.17692529555579e-95	Tumor_cells	POLR2A
ZCCHC9	7.85176753204796e-100	0.250279791441903	0.113	0.041	2.64557455224824e-95	Tumor_cells	ZCCHC9
ATP6V1H	8.31261895844523e-100	0.438876775105062	0.208	0.11	2.80085383185854e-95	Tumor_cells	ATP6V1H
CAMTA1	1.43315482517291e-99	0.354499762103533	0.279	0.163	4.8288718679376e-95	Tumor_cells	CAMTA1
C17orf62	2.17571459307076e-99	-0.408079484586007	0.064	0.139	7.33085274989263e-95	Tumor_cells	C17orf62
PIGA	2.68261715813415e-99	0.317657163803027	0.102	0.035	9.03881025261722e-95	Tumor_cells	PIGA
B3GNT2	2.76407605170283e-99	-0.53922221906288	0.077	0.154	9.31327784860751e-95	Tumor_cells	B3GNT2
COA5	3.56097622738241e-99	0.3343470065209	0.155	0.07	1.19983533005423e-94	Tumor_cells	COA5
RMDN1	4.10507065395095e-99	0.376931166684989	0.152	0.068	1.38316250614223e-94	Tumor_cells	RMDN1
BDH2	5.81657267884905e-99	0.28092219522652	0.138	0.058	1.9598359984114e-94	Tumor_cells	BDH2
RAB35	6.06223815019183e-99	-0.312465672429981	0.038	0.102	2.04261052232564e-94	Tumor_cells	RAB35
UPP1	7.68079360854424e-99	-0.279511531797209	0.056	0.131	2.5879665984629e-94	Tumor_cells	UPP1
SHISA5	1.54878974896244e-98	-0.502230206885574	0.161	0.253	5.21849218015405e-94	Tumor_cells	SHISA5
FUNDC2	1.64366151622909e-98	0.38098739947882	0.329	0.208	5.5381531127823e-94	Tumor_cells	FUNDC2
EDF1	2.00474065551299e-98	0.383817413996747	0.705	0.634	6.75477316468547e-94	Tumor_cells	EDF1
CST3	2.39016494317239e-98	-1.3208985889181	0.553	0.331	8.05342175952506e-94	Tumor_cells	CST3
NIN	4.11368569101086e-98	-0.408623164913822	0.061	0.133	1.3860652567292e-93	Tumor_cells	NIN
DDRGK1	4.38865721904669e-98	0.305557124953672	0.235	0.129	1.47871416338559e-93	Tumor_cells	DDRGK1
PSMB8	4.52553221100484e-98	-0.368898491315153	0.328	0.439	1.52483282317597e-93	Tumor_cells	PSMB8
ARL2	6.28731415553724e-98	0.307039021051806	0.129	0.053	2.11844763156672e-93	Tumor_cells	ARL2
PPP2R1A	8.03894967393143e-98	0.443912363425077	0.378	0.254	2.70864370313446e-93	Tumor_cells	PPP2R1A
IMMP2L	3.412596585097e-97	0.286539658453249	0.104	0.037	1.14984029338258e-92	Tumor_cells	IMMP2L
ZMYM2	3.59908374687615e-97	-0.456413392458382	0.084	0.162	1.21267527767245e-92	Tumor_cells	ZMYM2
BIRC6	3.84327764984458e-97	-0.380328349410031	0.08	0.16	1.29495397133863e-92	Tumor_cells	BIRC6
POLR2E	4.7113577863626e-97	0.458141191096427	0.366	0.244	1.58744489253701e-92	Tumor_cells	POLR2E
TMEM243	5.06183088663433e-97	-0.416902268802693	0.108	0.193	1.70553329894257e-92	Tumor_cells	TMEM243
NDUFB3	1.49255427754487e-96	0.493878745451817	0.307	0.196	5.02901238275968e-92	Tumor_cells	NDUFB3
MYO1C	1.65399827897437e-96	0.269592983563368	0.112	0.041	5.57298180117623e-92	Tumor_cells	MYO1C
FERMT3	2.10444531697049e-96	-0.349836775513467	0.096	0.182	7.09071805100038e-92	Tumor_cells	FERMT3
PRKAR1A	2.50486425985185e-96	0.437743666584505	0.446	0.322	8.43988963714482e-92	Tumor_cells	PRKAR1A
POLR3H	3.06046102113892e-96	0.304922250804715	0.104	0.037	1.03119173646255e-91	Tumor_cells	POLR3H
PDHA1	3.81463131511746e-96	0.390198602280422	0.17	0.083	1.28530187531568e-91	Tumor_cells	PDHA1
FLYWCH2	5.2001329891637e-96	0.265863285709894	0.162	0.075	1.75213280936882e-91	Tumor_cells	FLYWCH2
OARD1	5.71317560984007e-96	0.271214066025822	0.158	0.073	1.92499738997951e-91	Tumor_cells	OARD1
TOMM40	6.11305615187404e-96	0.309831392073935	0.135	0.057	2.05973313981244e-91	Tumor_cells	TOMM40
TSG101	6.33838491488019e-96	0.31266240837291	0.224	0.121	2.13565541321973e-91	Tumor_cells	TSG101
CCS	6.45590411605023e-96	0.319396186335479	0.229	0.125	2.17525233286196e-91	Tumor_cells	CCS
DEDD2	8.14151309952474e-96	-0.327461308844385	0.038	0.102	2.74320142375387e-91	Tumor_cells	DEDD2
BET1	1.27770827233729e-95	0.290442661475736	0.133	0.056	4.30511025281325e-91	Tumor_cells	BET1
PEPD	1.33273476590783e-95	0.333573328706259	0.24	0.134	4.49051652024983e-91	Tumor_cells	PEPD
OSTF1	1.68262341570354e-95	-0.423037598736101	0.19	0.286	5.6694313368715e-91	Tumor_cells	OSTF1
TRA2A	1.69051457625282e-95	-0.372035707593617	0.079	0.157	5.69601981322626e-91	Tumor_cells	TRA2A
TRIB2	1.98826293216516e-95	0.304722498962421	0.119	0.047	6.69925312363731e-91	Tumor_cells	TRIB2
MRPL42	3.48718790539222e-95	0.378088920046216	0.196	0.101	1.17497309284286e-90	Tumor_cells	MRPL42
MRPS18A	4.64778074413035e-95	0.356258163410059	0.175	0.086	1.56602324392728e-90	Tumor_cells	MRPS18A
ATP6V1F	1.09112567684418e-94	0.370079169927405	0.493	0.359	3.67643885555877e-90	Tumor_cells	ATP6V1F
SMARCA5	3.67076443929852e-94	-0.372093965334065	0.144	0.235	1.23682737017724e-89	Tumor_cells	SMARCA5
ADSL	4.11342704406482e-94	0.362607552076185	0.21	0.113	1.3859781082272e-89	Tumor_cells	ADSL
SETX	6.5337850065227e-94	-0.420137414824409	0.08	0.157	2.20149352009776e-89	Tumor_cells	SETX
NEU1	7.7337855331651e-94	0.294427324723936	0.263	0.154	2.60582169754465e-89	Tumor_cells	NEU1
NTPCR	1.33830962390337e-93	0.291945222890096	0.122	0.049	4.50930044678002e-89	Tumor_cells	NTPCR
TSTA3	3.02416789052417e-93	0.47111486709838	0.213	0.118	1.01896312903321e-88	Tumor_cells	TSTA3
AIMP1	3.29984362537676e-93	0.349216872142202	0.22	0.12	1.11184931113445e-88	Tumor_cells	AIMP1
COMMD5	4.27868157540427e-93	0.387306855829406	0.18	0.092	1.44165897001671e-88	Tumor_cells	COMMD5
MTHFD2	4.68526019185847e-93	-0.374271305021717	0.126	0.216	1.57865156904479e-88	Tumor_cells	MTHFD2
ZNF428	6.07677696410678e-93	0.393687163900375	0.31	0.193	2.04750923028614e-88	Tumor_cells	ZNF428
ATF3	8.08500657020308e-93	0.502794054679775	0.296	0.19	2.72416211376422e-88	Tumor_cells	ATF3
BAK1	1.18591465352865e-92	-0.318198786640901	0.041	0.105	3.99582083359943e-88	Tumor_cells	BAK1
MRPS2	1.28657800015568e-92	0.33257178459991	0.147	0.067	4.33499591372453e-88	Tumor_cells	MRPS2
PSMB8-AS1	1.31411220495164e-92	-0.377797641155731	0.061	0.132	4.42776966336404e-88	Tumor_cells	PSMB8-AS1
COA6	1.482720745928e-92	0.352084791736237	0.153	0.071	4.99587928132982e-88	Tumor_cells	COA6
MAP2K3	1.7254451353739e-92	-0.330652767924873	0.084	0.164	5.81371483912883e-88	Tumor_cells	MAP2K3
UQCRFS1	1.97472628373522e-92	0.464768930863525	0.437	0.314	6.65364274041745e-88	Tumor_cells	UQCRFS1
EPN1	3.22615052520105e-92	0.321120708605375	0.217	0.119	1.08701915796124e-87	Tumor_cells	EPN1
HIST1H2AC	4.06318517971201e-92	0.282799412789434	0.187	0.095	1.36904961445216e-87	Tumor_cells	HIST1H2AC
LYPLAL1	8.40768405634187e-92	0.278067615733528	0.122	0.05	2.83288506594383e-87	Tumor_cells	LYPLAL1
C7orf55	1.03001595984201e-91	0.311062372153349	0.114	0.044	3.47053577509167e-87	Tumor_cells	C7orf55
GMFB	1.16540069780449e-91	0.324769192734308	0.179	0.09	3.92670111118246e-87	Tumor_cells	GMFB
KRT10	1.28085756650675e-91	0.44630301457604	0.405	0.287	4.31572148458785e-87	Tumor_cells	KRT10
CAMLG	3.04641374027733e-91	0.364012346089289	0.294	0.182	1.02645864564904e-86	Tumor_cells	CAMLG
RC3H1	4.13108516657258e-91	-0.323078984623861	0.046	0.11	1.39192783602497e-86	Tumor_cells	RC3H1
TXNDC11	8.67945437002688e-91	-0.348855516706924	0.052	0.119	2.92445535543686e-86	Tumor_cells	TXNDC11
GPI	9.05425435507908e-91	0.55891461769975	0.342	0.234	3.05074046240035e-86	Tumor_cells	GPI
GGA2	1.56553487374595e-90	-0.422888866690475	0.084	0.161	5.2749132035996e-86	Tumor_cells	GGA2
N4BP2L2	1.58245625272013e-90	-0.424580337024737	0.279	0.373	5.33192809791522e-86	Tumor_cells	N4BP2L2
ZNFX1	1.82119513238112e-90	-0.377891991007047	0.056	0.123	6.13633487904496e-86	Tumor_cells	ZNFX1
SMG1	1.86971138841393e-90	-0.417578406147557	0.114	0.197	6.29980555212189e-86	Tumor_cells	SMG1
COX6A1	1.89358687576954e-90	0.422212516613443	0.615	0.532	6.38025161921789e-86	Tumor_cells	COX6A1
IRF2	2.43143757846776e-90	-0.430702020892792	0.076	0.15	8.19248577688926e-86	Tumor_cells	IRF2
PTRH2	6.48791715311703e-90	0.27732028744946	0.123	0.051	2.18603880557125e-85	Tumor_cells	PTRH2
PRKDC	6.70890888306289e-90	0.516771589466653	0.256	0.156	2.26049975905921e-85	Tumor_cells	PRKDC
RING1	9.36609041870053e-90	0.277779087463166	0.178	0.089	3.15581050567696e-85	Tumor_cells	RING1
REXO2	1.1178359687135e-89	0.338221591949048	0.199	0.106	3.76643651298326e-85	Tumor_cells	REXO2
C14orf166	2.79169288719806e-89	0.392489897047876	0.473	0.347	9.40633001412513e-85	Tumor_cells	C14orf166
TMPO	3.44999495457548e-89	-0.367077401132398	0.067	0.139	1.16244129999466e-84	Tumor_cells	TMPO
SRRM1	4.68961524380948e-89	-0.385449728407062	0.306	0.4	1.58011896024917e-84	Tumor_cells	SRRM1
NDUFB6	6.69290787533928e-89	0.438317287514019	0.351	0.236	2.25510837951682e-84	Tumor_cells	NDUFB6
C20orf27	1.06403644200733e-88	0.285349032835768	0.181	0.092	3.58516438769949e-84	Tumor_cells	C20orf27
ITPR2	1.17883189805587e-88	-0.32872333859517	0.042	0.105	3.97195619730944e-84	Tumor_cells	ITPR2
BCCIP	1.3775214730214e-88	0.337032005744002	0.217	0.121	4.6414208511983e-84	Tumor_cells	BCCIP
PPP1CA	2.05060125521006e-88	-0.38058231283175	0.305	0.402	6.90929586930478e-84	Tumor_cells	PPP1CA
RNF187	2.15052163799881e-88	0.430450883986331	0.19	0.102	7.24596760707319e-84	Tumor_cells	RNF187
TMED10	2.99790453193091e-88	0.425063010520681	0.439	0.327	1.0101139529888e-83	Tumor_cells	TMED10
RRS1	3.25959826926082e-88	0.33111373552083	0.109	0.043	1.09828904084474e-83	Tumor_cells	RRS1
GCHFR	6.88105182084845e-88	-0.336200898435484	0.043	0.106	2.31850160051668e-83	Tumor_cells	GCHFR
HSPA8	9.68253812195889e-88	-0.532575388332012	0.71	0.753	3.26243439481283e-83	Tumor_cells	HSPA8
MIER1	1.35320071854154e-87	-0.401617202717885	0.101	0.179	4.55947450105386e-83	Tumor_cells	MIER1
NOP58	1.95317238646439e-87	-0.438894079585025	0.17	0.258	6.58101903895313e-83	Tumor_cells	NOP58
SPATA20	4.62665126162508e-87	0.278709760939224	0.127	0.055	1.55890387609196e-82	Tumor_cells	SPATA20
POLE4	6.18921350884651e-87	0.354548639188802	0.261	0.157	2.08539359967074e-82	Tumor_cells	POLE4
PDIA3	8.84262224394575e-87	-0.279375293714988	0.381	0.491	2.97943313887508e-82	Tumor_cells	PDIA3
TSEN34	1.11583019047338e-86	0.284114448197271	0.181	0.094	3.759678243781e-82	Tumor_cells	TSEN34
ZNF292	1.13401474961148e-86	-0.404008834718305	0.083	0.157	3.82094929734092e-82	Tumor_cells	ZNF292
MAN1A2	1.19782751171175e-86	-0.338759221000808	0.045	0.107	4.03596001796157e-82	Tumor_cells	MAN1A2
SARS	1.25702558989249e-86	0.399323947485491	0.247	0.147	4.23542202258375e-82	Tumor_cells	SARS
BCKDK	1.44740407628622e-86	0.292119881231511	0.146	0.068	4.87688329463877e-82	Tumor_cells	BCKDK
PVT1	2.06140047802158e-86	0.288843866081035	0.104	0.04	6.94568277064592e-82	Tumor_cells	PVT1
GHITM	3.16917131890618e-86	0.446607787645346	0.441	0.323	1.06782058419225e-81	Tumor_cells	GHITM
MECP2	3.18355730754584e-86	-0.368999396048063	0.086	0.161	1.0726677992045e-81	Tumor_cells	MECP2
ZSWIM7	3.36310090502288e-86	0.292668716050444	0.138	0.062	1.13316321893841e-81	Tumor_cells	ZSWIM7
USP3	4.12066931653204e-86	-0.274484994823707	0.04	0.101	1.38841831951231e-81	Tumor_cells	USP3
CDKN2AIPNL	4.74452046606061e-86	0.300319240552524	0.115	0.047	1.59861872583446e-81	Tumor_cells	CDKN2AIPNL
NAPRT	7.43790963653543e-86	0.311476629389933	0.132	0.059	2.50612927293425e-81	Tumor_cells	NAPRT
PSIP1	8.94602589560073e-86	-0.327417241744274	0.066	0.136	3.01427396526371e-81	Tumor_cells	PSIP1
MAFF	9.81853156425894e-86	0.339805760520437	0.2	0.11	3.30825602526141e-81	Tumor_cells	MAFF
BRD2	2.25216700793397e-85	-0.343237276972826	0.35	0.459	7.58845151653271e-81	Tumor_cells	BRD2
RCAN1	2.79349009826651e-85	0.439611466973234	0.104	0.04	9.41238553709917e-81	Tumor_cells	RCAN1
C5orf24	3.95530862649654e-85	0.284968981715997	0.161	0.079	1.33270168861174e-80	Tumor_cells	C5orf24
LINC00657	4.62696500665779e-85	0.405317404646008	0.284	0.179	1.55900958934328e-80	Tumor_cells	LINC00657
SNRPD2	4.83947472684803e-85	0.416788135335447	0.635	0.532	1.63061261446417e-80	Tumor_cells	SNRPD2
SDHB	6.44283210788713e-85	0.387645219969682	0.275	0.17	2.17084785043149e-80	Tumor_cells	SDHB
ABR	9.07264995256457e-85	0.30527718640154	0.141	0.065	3.05693867501711e-80	Tumor_cells	ABR
HMOX1	9.39660808473067e-85	-0.64599969818718	0.059	0.126	3.16609312806915e-80	Tumor_cells	HMOX1
IMPA1	9.45407081530848e-85	0.358161003721652	0.154	0.076	3.18545462051004e-80	Tumor_cells	IMPA1
SEC62	1.18267396804609e-84	-0.428970131444595	0.223	0.311	3.98490166793451e-80	Tumor_cells	SEC62
TPMT	1.38694681364273e-84	0.258461579402609	0.121	0.051	4.67317859388781e-80	Tumor_cells	TPMT
PPP2CA	2.0282353662103e-84	-0.342638358097334	0.148	0.233	6.83393624290898e-80	Tumor_cells	PPP2CA
SMAP1	2.10300515914405e-84	-0.33396191878883	0.064	0.133	7.08586558321998e-80	Tumor_cells	SMAP1
COPZ1	2.98592425822857e-84	0.388330949053667	0.308	0.198	1.00607731956753e-79	Tumor_cells	COPZ1
PSMD4	3.02369481987104e-84	0.325472002420081	0.273	0.166	1.01880373260735e-79	Tumor_cells	PSMD4
RPL34	6.06815530127608e-84	0.310195129858532	0.947	0.939	2.04460424721196e-79	Tumor_cells	RPL34
DCP2	7.09009353601102e-84	-0.356283855180331	0.049	0.111	2.38893611602355e-79	Tumor_cells	DCP2
PTOV1	9.32283530769353e-84	0.368615634740867	0.182	0.098	3.14123612857426e-79	Tumor_cells	PTOV1
DNTTIP2	9.91463759405397e-84	-0.374590512468126	0.111	0.189	3.34063799094054e-79	Tumor_cells	DNTTIP2
TMEM123	1.0358767526601e-83	-0.421255484858973	0.154	0.238	3.49028313041294e-79	Tumor_cells	TMEM123
KMT2A	1.11522629431857e-83	-0.42325709380534	0.073	0.142	3.75764347607699e-79	Tumor_cells	KMT2A
ARMC10	1.30940888469441e-83	0.305563227672742	0.137	0.064	4.41192229608934e-79	Tumor_cells	ARMC10
ACTR3	2.58203715762083e-83	-0.322291637402619	0.305	0.401	8.69991599888761e-79	Tumor_cells	ACTR3
KDM5A	4.74451873700798e-83	-0.382814141868369	0.093	0.167	1.59861814324747e-78	Tumor_cells	KDM5A
PDE4DIP	5.44296372572647e-83	0.312760865532834	0.223	0.129	1.83395219774628e-78	Tumor_cells	PDE4DIP
RBM8A	6.74210844624439e-83	-0.366993116314586	0.37	0.456	2.27168601987758e-78	Tumor_cells	RBM8A
HDDC2	9.2937797193669e-83	0.307520507339101	0.188	0.1	3.13144613864348e-78	Tumor_cells	HDDC2
COMMD9	1.00396462579827e-82	0.298295240519811	0.134	0.061	3.3827584101647e-78	Tumor_cells	COMMD9
NAAA	1.21424048352309e-82	-0.310056339034309	0.043	0.102	4.0912618851827e-78	Tumor_cells	NAAA
TMED5	1.35182584892784e-82	-0.403172563665622	0.111	0.188	4.55484201537746e-78	Tumor_cells	TMED5
MYEOV2	2.25297254775356e-82	0.414489663074844	0.375	0.263	7.59116570240085e-78	Tumor_cells	MYEOV2
ROMO1	2.31306577833768e-82	0.52622410843581	0.404	0.301	7.79364383353098e-78	Tumor_cells	ROMO1
CHPT1	2.5043977078923e-82	0.256923571021545	0.141	0.066	8.43831763697231e-78	Tumor_cells	CHPT1
DPM2	2.63919915385198e-82	0.302700304237364	0.154	0.076	8.89251762898886e-78	Tumor_cells	DPM2
GALK1	2.67515889108115e-82	0.270513343711333	0.123	0.054	9.01368036760882e-78	Tumor_cells	GALK1
C5orf22	3.72210830872854e-82	0.321398532906852	0.107	0.043	1.25412717354299e-77	Tumor_cells	C5orf22
RGS3	4.39045611589943e-82	0.311546544404619	0.133	0.06	1.47932028369116e-77	Tumor_cells	RGS3
PIN4	5.37324303103427e-82	0.297152639415111	0.179	0.094	1.81046050687669e-77	Tumor_cells	PIN4
PHYKPL	6.24063281174108e-82	-0.347427248145168	0.061	0.127	2.10271881958804e-77	Tumor_cells	PHYKPL
CCSER2	1.47046271161271e-81	-0.403819830812378	0.114	0.192	4.95457706050786e-77	Tumor_cells	CCSER2
LPIN2	1.63820870591498e-81	-0.363688128728605	0.062	0.127	5.51978041370995e-77	Tumor_cells	LPIN2
NINJ1	3.00669384575251e-81	0.315055608900131	0.397	0.273	1.01307542438785e-76	Tumor_cells	NINJ1
SMS	3.46980964743201e-81	0.457947371865682	0.33	0.221	1.16911766260574e-76	Tumor_cells	SMS
ELOVL5	4.31836275975194e-81	-0.423441069059374	0.156	0.238	1.45502914827082e-76	Tumor_cells	ELOVL5
CDV3	4.78240649211545e-81	-0.358847099575717	0.085	0.157	1.61138404345338e-76	Tumor_cells	CDV3
GTF2H5	5.11898358713905e-81	0.418569129406047	0.217	0.126	1.72479032985063e-76	Tumor_cells	GTF2H5
GDI2	1.06749866115228e-80	0.392041769527996	0.426	0.312	3.59682998888649e-76	Tumor_cells	GDI2
DCTN2	1.0843742783048e-80	0.302563129689311	0.236	0.138	3.6536906933202e-76	Tumor_cells	DCTN2
SP100	1.57033086171617e-80	-0.397240897260038	0.19	0.276	5.29107280546647e-76	Tumor_cells	SP100
RPUSD3	1.8998982160686e-80	0.251470069187459	0.127	0.057	6.40151704922154e-76	Tumor_cells	RPUSD3
PRKAR2A	2.4426170355734e-80	-0.344678210190619	0.071	0.138	8.23015383966103e-76	Tumor_cells	PRKAR2A
UFSP2	3.27673341182567e-80	0.264938763075631	0.147	0.071	1.10406255578054e-75	Tumor_cells	UFSP2
RICTOR	3.53775517128189e-80	-0.352498796063068	0.043	0.102	1.19201122741172e-75	Tumor_cells	RICTOR
DRG1	6.42497262275343e-80	0.283614998114017	0.167	0.086	2.16483027551054e-75	Tumor_cells	DRG1
GRPEL1	8.8116155290106e-80	0.495065377160452	0.224	0.135	2.96898573634483e-75	Tumor_cells	GRPEL1
ACOT2	1.11390375133545e-79	0.27148309233897	0.114	0.049	3.75318729974966e-75	Tumor_cells	ACOT2
RECQL	1.14805158642437e-79	-0.289327775189557	0.046	0.106	3.86824501529829e-75	Tumor_cells	RECQL
PSMB4	1.44721763570851e-79	0.369391936421552	0.294	0.189	4.87625510175627e-75	Tumor_cells	PSMB4
MMADHC	1.55471932904299e-79	0.338595860313195	0.34	0.227	5.23847130727745e-75	Tumor_cells	MMADHC
NT5C3B	2.20085746197935e-79	0.262810822627391	0.108	0.045	7.41556913239321e-75	Tumor_cells	NT5C3B
A1BG	2.29949797648489e-79	0.321419128202568	0.201	0.113	7.74792848196819e-75	Tumor_cells	A1BG
NDUFS7	2.43592844214859e-79	0.398423865725875	0.408	0.291	8.20761729297545e-75	Tumor_cells	NDUFS7
KMT2C	6.47955789189756e-79	-0.323195839698529	0.08	0.151	2.18322223609596e-74	Tumor_cells	KMT2C
SVIP	6.91141582637741e-79	-0.310888459491313	0.066	0.133	2.3287324485396e-74	Tumor_cells	SVIP
SERINC1	9.47216476431035e-79	-0.434287009944522	0.174	0.255	3.19155119568673e-74	Tumor_cells	SERINC1
RBM33	1.04403888808834e-78	-0.334003964008734	0.056	0.119	3.51778462952484e-74	Tumor_cells	RBM33
CNPY3	1.18560437827875e-78	-0.43117305188774	0.166	0.248	3.99477539217243e-74	Tumor_cells	CNPY3
POP7	1.56453968799781e-78	0.30139121480337	0.144	0.07	5.27156002473981e-74	Tumor_cells	POP7
NDUFS2	1.84771287502968e-78	0.336291587928976	0.224	0.131	6.225683761125e-74	Tumor_cells	NDUFS2
AIMP2	2.04974002429552e-78	0.301336257320649	0.113	0.049	6.90639403786133e-74	Tumor_cells	AIMP2
RTN4	2.28169453670936e-78	0.382918882099543	0.384	0.275	7.68794157198853e-74	Tumor_cells	RTN4
RPF2	2.61860687401099e-78	0.251730367981664	0.103	0.042	8.82313400129264e-74	Tumor_cells	RPF2
MAP2K1	2.7247061299232e-78	-0.253043145869582	0.051	0.113	9.18062483416324e-74	Tumor_cells	MAP2K1
PPP4R3A	2.87510581795342e-78	-0.353646339732865	0.065	0.13	9.68738154301225e-74	Tumor_cells	PPP4R3A
SPAG7	6.13210212722368e-78	0.345277211733636	0.233	0.138	2.06615049074675e-73	Tumor_cells	SPAG7
MRPL41	7.66120532195503e-78	0.447335423407142	0.378	0.27	2.58136652117953e-73	Tumor_cells	MRPL41
MGMT	9.30841214609781e-78	0.30337262338529	0.203	0.115	3.1363763885062e-73	Tumor_cells	MGMT
NUCB2	9.62093385191455e-78	-0.341908666124347	0.093	0.166	3.24167745206409e-73	Tumor_cells	NUCB2
SMARCA2	2.78723628157361e-77	-0.37913759968805	0.092	0.164	9.39131392713412e-73	Tumor_cells	SMARCA2
PHF3	3.41949360669321e-77	-0.415746969215649	0.108	0.181	1.15216417583921e-72	Tumor_cells	PHF3
DNAJC4	4.41965443367438e-77	0.325234971839717	0.254	0.156	1.48915836488225e-72	Tumor_cells	DNAJC4
PTPN1	4.80192226353536e-77	-0.329291543983844	0.099	0.173	1.6179596874756e-72	Tumor_cells	PTPN1
TOPORS	5.03550309131306e-77	-0.375618427890297	0.062	0.124	1.69666241158702e-72	Tumor_cells	TOPORS
XBP1	7.85105657493249e-77	-0.581660076384489	0.219	0.301	2.64533500235775e-72	Tumor_cells	XBP1
GABARAPL1	1.35821781307706e-76	-0.462908202661303	0.15	0.226	4.57637909938184e-72	Tumor_cells	GABARAPL1
ATRAID	1.88858181278081e-76	0.332265931102926	0.355	0.244	6.36338755998367e-72	Tumor_cells	ATRAID
CEBPZOS	1.92419528221795e-76	0.277503373426609	0.153	0.077	6.48338358390518e-72	Tumor_cells	CEBPZOS
CWC15	2.64386607806867e-76	0.304410800680323	0.244	0.147	8.90824236344458e-72	Tumor_cells	CWC15
DPY30	2.65315986609996e-76	0.331559265523673	0.223	0.132	8.9395568528372e-72	Tumor_cells	DPY30
PACSIN2	3.46327028570386e-76	0.308239328570927	0.142	0.069	1.16691429006506e-71	Tumor_cells	PACSIN2
SUPT4H1	3.95161230491248e-76	0.371211237310684	0.326	0.221	1.33145625001721e-71	Tumor_cells	SUPT4H1
SNRPD1	4.2338819194223e-76	0.401045972943299	0.351	0.243	1.42656417393015e-71	Tumor_cells	SNRPD1
CENPC	5.0331053456445e-76	-0.396410427798887	0.074	0.139	1.69585451516146e-71	Tumor_cells	CENPC
CEP350	7.9286343563858e-76	-0.363865639138468	0.069	0.134	2.67147406004063e-71	Tumor_cells	CEP350
UBXN4	9.07719043511682e-76	-0.423648805258918	0.24	0.321	3.05846854520826e-71	Tumor_cells	UBXN4
CFDP1	9.14087334956345e-76	0.262384750524906	0.186	0.102	3.07992586640191e-71	Tumor_cells	CFDP1
TIMM8B	1.25030759770476e-75	0.480502640530923	0.237	0.148	4.21278641970642e-71	Tumor_cells	TIMM8B
MIA3	1.29448839294345e-75	-0.339966887263224	0.06	0.122	4.36164919118367e-71	Tumor_cells	MIA3
CCDC50	1.42039036828791e-75	0.275508042879103	0.17	0.09	4.78586330690928e-71	Tumor_cells	CCDC50
PRKAG1	1.43099229941358e-75	0.299386575550163	0.162	0.084	4.82158545364411e-71	Tumor_cells	PRKAG1
DCTPP1	1.60347511108338e-75	0.275838488955828	0.121	0.055	5.40274903928434e-71	Tumor_cells	DCTPP1
AP2S1	1.94976102171097e-75	0.397268540936736	0.395	0.282	6.56952478655293e-71	Tumor_cells	AP2S1
ALG13	2.71828580808676e-75	-0.405951662489285	0.111	0.185	9.15899220176752e-71	Tumor_cells	ALG13
ACP1	3.05136107178019e-75	0.360336372468948	0.295	0.192	1.02812559952562e-70	Tumor_cells	ACP1
CHST11	3.30291958391162e-75	-0.364972067188856	0.078	0.145	1.11288572460318e-70	Tumor_cells	CHST11
SCAMP2	3.83382758422762e-75	-0.448559953127308	0.153	0.229	1.29176986622965e-70	Tumor_cells	SCAMP2
GNAS	4.77720679583577e-75	0.428518930989429	0.5	0.398	1.60963205778891e-70	Tumor_cells	GNAS
RARA	5.2109289198123e-75	-0.283501493812539	0.057	0.119	1.75577039024156e-70	Tumor_cells	RARA
CHIC2	5.40146076302402e-75	-0.455629129302513	0.117	0.189	1.81996818949331e-70	Tumor_cells	CHIC2
[truncated: 14,770 more rows]
