# Supplementary material for: Single-cell hdWGCNA reveals metastatic protective macrophages and development of deep learning model in uveal melanoma
Source: J Transl Med. 2024 Jul 29;22:695. doi: 10.1186/s12967-024-05421-2 (PMC11287857; doi:10.1186/s12967-024-05421-2)
Supplement: Supplementary file 4 — Supplementary Material 4 [file 12967_2024_5421_MOESM4_ESM.csv]

	x
1	NEAT1
2	MALAT1
3	NFKBIA
4	FOSB
5	IER3
6	CD83
7	PLAUR
8	NR4A2
9	DUSP1
10	NFKBIZ
11	TNFAIP3
12	NAMPT
13	PPP1R15A
14	KDM6B
15	CXCL8
16	MCL1
17	IL1B
18	ZFP36
19	CCL3
20	REL
21	JUNB
22	CXCL2
23	KLF6
24	SOD2
25	SRGN
26	ICAM1
27	NR4A3
28	PNRC1
29	NR4A1
30	CCL4
31	CXCL3
32	GADD45B
33	GPR183
34	IER2
35	BTG2
36	JUND
37	SGK1
38	PDE4B
39	FOS
40	BCL2A1
41	HLA-DRB1
42	HLA-DRB5
43	CD74
44	HLA-DRA
45	HLA-DQB1
46	B2M
47	HLA-DPA1
48	HLA-DQA1
49	HLA-B
50	HLA-DPB1
51	HLA-A
52	GRN
53	PSAP
54	C1QC
55	HLA-E
56	HLA-DMA
57	C1QB
58	HLA-C
59	CTSS
60	CTSC
61	C1QA
62	LIPA
63	CPVL
64	LAPTM5
65	MS4A6A
66	FCER1G
67	CD68
68	FCGR3A
69	NPC2
70	TYROBP
71	SERPING1
72	CALR
73	SYNGR2
74	LYZ
75	IGSF6
76	RNASE6
77	C10orf54
78	PPT1
79	CTSH
80	HLA-DOA
