# Supplementary material for: Single-cell hdWGCNA reveals metastatic protective macrophages and development of deep learning model in uveal melanoma
Source: J Transl Med. 2024 Jul 29;22:695. doi: 10.1186/s12967-024-05421-2 (PMC11287857; doi:10.1186/s12967-024-05421-2)
Supplement: Supplementary file 5 — Supplementary Material 5 [file 12967_2024_5421_MOESM5_ESM.csv]

Betweenness	name	selected	shared name
211.98094109196617	B2M	true	B2M
253.32514035011855	CD74	true	CD74
131.13690860571415	NFKBIA	true	NFKBIA
1.7773652273652274	HLA-DOA	false	HLA-DOA
5.854056834685637	SRGN	false	SRGN
72.9095377313694	CD68	false	CD68
25.327028680607718	LYZ	false	LYZ
107.64874519133805	TYROBP	true	TYROBP
1060.0958296615947	IL1B	true	IL1B
68.97851775682184	ICAM1	false	ICAM1
2.73759041706967	SERPING1	false	SERPING1
49.76601278111281	REL	false	REL
408.1984181055562	FOS	true	FOS
311.73965389388405	CXCL8	true	CXCL8
84.92149827968	C1QB	false	C1QB
33.32368422389186	CALR	false	CALR
10.245541581390926	HLA-DQA1	false	HLA-DQA1
134.5898354738994	HLA-DRB1	true	HLA-DRB1
103.45061122408545	FCGR3A	true	FCGR3A
473.6220078235127	CTSS	true	CTSS
19.538742922727394	HLA-DMA	false	HLA-DMA
12.904590991347776	HLA-DQB1	false	HLA-DQB1
25.373276371746044	HLA-DRB5	false	HLA-DRB5
33.752546643103756	HLA-C	false	HLA-C
23.273813813070916	HLA-E	false	HLA-E
63.22756666879441	PSAP	false	PSAP
93.78771623112299	HLA-DRA	false	HLA-DRA
61.72898789312758	HLA-A	false	HLA-A
35.921690368254126	HLA-DPA1	false	HLA-DPA1
45.47860983645248	HLA-B	false	HLA-B
8.742010247403341	HLA-DPB1	false	HLA-DPB1
150.95250430016227	CCL3	true	CCL3
166.34275106971168	TNFAIP3	true	TNFAIP3
126.59966489370261	CCL4	true	CCL4
22.791255313955762	BCL2A1	false	BCL2A1
57.572938402199554	JUNB	false	JUNB
14.967892838155995	KLF6	false	KLF6
30.411255107614732	MCL1	false	MCL1
25.062188609326316	NR4A1	false	NR4A1
8.960795637111426	BTG2	false	BTG2
15.632784365585552	GADD45B	false	GADD45B
55.85875496153975	DUSP1	false	DUSP1
51.10451621632644	FOSB	false	FOSB
0.0	NR4A3	false	NR4A3
12.661846586368195	NR4A2	false	NR4A2
6.17077041799365	SGK1	false	SGK1
16.754240542548036	NFKBIZ	false	NFKBIZ
1.5540404040404039	IER2	false	IER2
30.04629980760564	ZFP36	false	ZFP36
45.666194674969326	C1QA	false	C1QA
41.53275066813047	FCER1G	false	FCER1G
31.861565074241057	LAPTM5	false	LAPTM5
13.86779005823808	C1QC	false	C1QC
157.20781952577926	MS4A6A	true	MS4A6A
0.5454545454545454	IGSF6	false	IGSF6
0.43956043956043955	GPR183	false	GPR183
24.874613747532752	PPP1R15A	false	PPP1R15A
2.095524765089982	CXCL3	false	CXCL3
6.568409979451928	PLAUR	false	PLAUR
41.73788732910423	CD83	false	CD83
34.296763081954296	CXCL2	false	CXCL2
29.445830462416907	GRN	false	GRN
2.6263101350289144	KDM6B	false	KDM6B
1.4097542242703534	NAMPT	false	NAMPT
61.508375141220434	SOD2	false	SOD2
32.18032601310835	CTSH	false	CTSH
25.315520652303945	CTSC	false	CTSC
0.0	CPVL	false	CPVL
61.142597176719896	NPC2	false	NPC2
0.36363636363636365	RNASE6	false	RNASE6
19.816129020000474	IER3	false	IER3
3.764224094186448	JUND	false	JUND
94.92998643083784	PPT1	false	PPT1
0.0	PDE4B	false	PDE4B
0.0	LIPA	false	LIPA
