# Supplementary material for: Single-cell hdWGCNA reveals metastatic protective macrophages and development of deep learning model in uveal melanoma
Source: J Transl Med. 2024 Jul 29;22:695. doi: 10.1186/s12967-024-05421-2 (PMC11287857; doi:10.1186/s12967-024-05421-2)
Supplement: Supplementary file 6 — Supplementary Material 6 [file 12967_2024_5421_MOESM6_ESM.csv]

Gene	Drug	cor	pvalue
CCL3	Rebimastat	0.727178687465487	4.71769856097831e-11
PPP1R15A	Dexrazoxane	-0.611286474656321	2.12800442763759e-07
CTSS	Imexon	0.575025167276798	1.54497408680425e-06
IL1B	Rebimastat	0.573469284074966	1.67329711775502e-06
DUSP1	Lenvatinib	0.561878350524645	2.9937530725226e-06
PPP1R15A	Nitrogen mustard	-0.549030444284727	5.56320924478546e-06
NR4A2	Trametinib	0.529171960634513	1.38040140965446e-05
PPP1R15A	Oxaliplatin	-0.522302331294482	1.86566609926902e-05
NFKBIA	Vemurafenib	-0.512217979777308	2.86961027218916e-05
HLA-DRB5	Simvastatin	0.506579677941267	3.62927554335413e-05
NFKBIA	Dabrafenib	-0.500666886351101	4.62241521691163e-05
HLA-DRB5	Procarbazine	0.496549009276708	5.45623950501565e-05
HLA-DQA1	Simvastatin	0.495169743373226	5.76517057419632e-05
CTSS	Itraconazole	0.48897754115129	7.36108039106355e-05
HLA-DRB1	Simvastatin	0.483657391881374	9.04714893732617e-05
IER3	Lomustine	-0.482461473090727	9.4720519798288e-05
NR4A2	Cobimetinib (isomer 1)	0.475022368929555	0.000125542640908205
DUSP1	Bleomycin	0.469088909389355	0.000156452809699698
NFKBIA	Bafetinib	-0.467490342102833	0.000165897599684294
NR4A2	Selumetinib	0.467222899178795	0.000167527783082334
CTSS	Dromostanolone Propionate	0.462739885006195	0.000197131152237066
CTSS	Megestrol acetate	0.462396445527981	0.000199585525524623
HLA-C	Panobinostat	-0.459944862019165	0.000217933793438768
DUSP1	Dolastatin 10	-0.458621680801734	0.00022846541402538
IER3	Ifosfamide	-0.451496838929374	0.000293605112285663
PPP1R15A	LDK-378	-0.450544512719376	0.000303490897674233
HLA-A	By-Product of CUDC-305	-0.449677986835737	0.000312748707489312
PPP1R15A	Teniposide	-0.4481094882759	0.000330163504619154
HLA-DQA1	Procarbazine	0.44741109277191	0.00033819823982015
CTSS	ABT-199	0.444819651318056	0.000369592642318243
NFKBIZ	Dabrafenib	0.440960030628183	0.000421285977087792
PPP1R15A	Daunorubicin	-0.440623322185759	0.000426093626769239
MCL1	Panobinostat	-0.439676865288247	0.000439875834343302
NR4A2	Dasatinib	-0.438576710769502	0.000456404550055934
NFKBIZ	Tyrothricin	-0.437802982404249	0.000468364849565452
HLA-B	Tanespimycin	-0.436771474222782	0.000484752626407155
PPP1R15A	Etoposide	-0.433360597328131	0.000542717516498962
IER3	Carmustine	-0.433286143470382	0.000544050101858751
NFKBIA	Selumetinib	-0.433071696293985	0.000547904907819497
DUSP1	Bafetinib	-0.431373322925516	0.000579320048263308
C1QC	Fluphenazine	0.429733595187222	0.000611190565940539
DUSP1	Selumetinib	-0.428795397488264	0.000630132253408262
CTSS	(+)-JQ1	0.428362290843743	0.000639054505011586
NFKBIZ	Paclitaxel	-0.426887762198718	0.000670295106354843
HLA-DRB5	Testolactone	0.426612846870524	0.000676270310728722
PPP1R15A	By-Product of CUDC-305	-0.425232310732983	0.000707011126177614
PPP1R15A	Valrubicin	-0.424715088255207	0.000718850011171608
PPP1R15A	Melphalan	-0.424688625243397	0.000719460526294957
DUSP1	Vinblastine	-0.421976554296941	0.000784574120369776
C1QC	Imiquimod	0.421780151281193	0.000789490186536915
PPP1R15A	Palbociclib	-0.419822514612413	0.000840034216371116
HLA-E	AFP464	-0.418880535348407	0.000865381198151804
CTSS	Isotretinoin	0.418798521371488	0.000867620392868929
PLAUR	AFP464	-0.417805760189679	0.000895143274508619
HLA-A	AFP464	-0.416702948061494	0.000926638930692578
NFKBIZ	Cordycepin	-0.413563437858867	0.00102185009674266
PLAUR	Staurosporine	0.412774561629684	0.00104711973079797
PSAP	By-Product of CUDC-305	-0.411264668218428	0.00109706062656609
PPP1R15A	XK-469	-0.410943353136502	0.00110796116619157
NFKBIA	Everolimus	0.410862282003491	0.00111072684544243
CTSS	LDK-378	0.410660143616313	0.00111764972761542
CTSS	Estramustine	0.410361044702318	0.00112796460584954
PPP1R15A	Ifosfamide	-0.408851123422248	0.00118135631618923
HLA-B	Staurosporine	0.408474450635381	0.00119502514137296
PPP1R15A	Chelerythrine	-0.408074314737938	0.00120970107824125
DUSP1	Hypothemycin	-0.407354766820307	0.00123650058145043
PPP1R15A	Epirubicin	-0.407269543677402	0.00123970981027705
PPP1R15A	Chlorambucil	-0.406522859757839	0.00126814937312413
HLA-E	Aminoflavone	-0.399632260339713	0.00155960446676507
DUSP1	Tamoxifen	-0.39953415939915	0.00156415538395567
HLA-DRA	Selumetinib	0.39899211291279	0.00158951629892868
NFKBIA	Hypothemycin	-0.398979499731846	0.00159011079891709
FOSB	Lenvatinib	0.398603037358522	0.00160794668612512
PPP1R15A	Uracil mustard	-0.397796851082254	0.00164674625416751
CTSS	Hydroxyurea	0.397655894749894	0.00165361559665716
CTSS	Olaparib	0.397464889005906	0.00166296499910505
DUSP1	Midostaurin	0.397258632442865	0.00167311405294061
PPP1R15A	Pipobroman	-0.395350453277455	0.00176967169440049
CTSS	Salinomycin	0.39439982302571	0.00181961218486447
NFKBIZ	Ifosfamide	-0.393902535208019	0.00184623589087417
HLA-DRB5	Olaparib	0.390184989899978	0.00205656044929116
NFKBIZ	Vinblastine	-0.389317263062117	0.00210863261205092
HLA-DQA1	By-Product of CUDC-305	-0.389188193542549	0.0021164778168956
DUSP1	Dasatinib	0.388609898083906	0.00215194913894173
PPP1R15A	BN-2629	-0.388369333249497	0.00216686046124128
ZFP36	bisacodyl	active ingredient of viraplex	0.388146458828164	0.00218075747929339
CD83	Dimethylaminoparthenolide	0.386827702362433	0.00226462661031542
C1QC	Megestrol acetate	0.386108212129341	0.00231158689766094
PSAP	Docetaxel	-0.385880086995616	0.00232665661926947
PLAUR	Simvastatin	0.385794589060622	0.00233232705717219
PPP1R15A	Idarubicin	-0.385374183067267	0.00236038909132538
HLA-B	Bafetinib	-0.385356052430516	0.00236160605024369
CTSC	Fulvestrant	-0.384906518898232	0.00239195891412279
PPP1R15A	Imexon	-0.382993369577174	0.00252506137096226
PPP1R15A	Amonafide	-0.382910503229383	0.00253097277592946
HLA-B	Nilotinib	-0.381866455522374	0.00260651452708761
ZFP36	Acetalax	0.381795086384583	0.00261175095927851
HLA-B	Midostaurin	0.381331411834303	0.00264599991040921
MALAT1	Dasatinib	0.380938854158498	0.00267530770895865
IER3	BN-2629	-0.380839966876364	0.00268273588883927
PPP1R15A	BEN	-0.380764955971368	0.00268838276571766
NFKBIZ	Staurosporine	0.380182955009714	0.00273255681094669
DUSP1	Vinorelbine	-0.379601352997745	0.00277734440627948
PLAUR	By-Product of CUDC-305	-0.379348963033827	0.00279698255158358
IER3	Tamoxifen	-0.379122644135671	0.00281469704021792
CD83	kahalide f	-0.379043594911314	0.00282090786575373
NR4A2	Dabrafenib	0.378548862711347	0.00286005603636747
C1QC	Irofulven	-0.378364183345407	0.00287479304348698
CTSS	Celecoxib	0.378001729384437	0.00290391242770375
NFKBIA	Nilotinib	-0.377785803730439	0.00292138411915117
IER3	Celecoxib	-0.37643314966036	0.00303297570723235
HLA-B	Bleomycin	0.376092076107404	0.00306170452858757
B2M	Imexon	0.375919653369521	0.00307631954155147
NFKBIZ	Vinorelbine	-0.375879527215225	0.00307972961394032
NFKBIA	Cobimetinib (isomer 1)	-0.375120389947221	0.00314487945180801
NAMPT	Bortezomib	0.374093589877344	0.00323494563905792
HLA-B	By-Product of CUDC-305	-0.373029227607196	0.00333071495508731
HLA-A	Bosutinib	-0.372919547564908	0.00334072522939598
HLA-A	Aminoflavone	-0.371951008023464	0.00343028626478663
IER3	Cyclophosphamide	-0.371881098684696	0.00343683238394864
HLA-DPB1	Vinorelbine	-0.371837137168016	0.00344095448802727
CTSS	AP-26113	0.3706996019035	0.00354915172596158
IER3	Imexon	-0.370582018666178	0.00356050576424809
DUSP1	geldanamycin analog	-0.367680745587073	0.0038510407437463
PLAUR	Fulvestrant	-0.367257400210775	0.00389514275058353
PPP1R15A	Doxorubicin	-0.367073980863535	0.00391438874361542
B2M	Perifosine	0.36686487879389	0.00393643213962113
HLA-DPA1	Simvastatin	0.366828540771205	0.00394027404379236
CTSS	Carmustine	0.36663858906488	0.00396041105178519
HLA-DPA1	Vemurafenib	0.366303767013424	0.00399612756957384
HLA-DPA1	Selumetinib	0.365969019616905	0.00403212047947228
HLA-DRA	Simvastatin	0.365881891514821	0.00404153558923859
CTSS	Calusterone	0.364875924395773	0.00415165655450374
HLA-B	geldanamycin analog	-0.364720078927869	0.00416895165611783
IER3	Pralatrexate	-0.36470819857769	0.00417027269651757
MCL1	Lenvatinib	0.364272189943606	0.00421901138036864
DUSP1	Pipamperone	-0.364167561909367	0.0042307816739336
CCL3	Buthionine sulphoximine	0.363708692372753	0.00428274609993425
HLA-DRA	Vemurafenib	0.363331143993896	0.00432592310438599
PPP1R15A	Parthenolide	-0.361959405884307	0.00448604909796786
HLA-DMA	Vemurafenib	0.360892874214693	0.00461413802511544
PLAUR	Ixabepilone	-0.360866336777511	0.00461736583442653
PPP1R15A	Triethylenemelamine	-0.35979356037465	0.00474952845229298
PLAUR	Tamoxifen	-0.359620169957291	0.00477119967070598
HLA-DQA1	Calusterone	0.358544774561396	0.00490756459076791
PPP1R15A	Dimethylaminoparthenolide	-0.358508188294742	0.00491226365999483
CTSS	Fluphenazine	0.358399986378594	0.00492618410250499
DUSP1	Vemurafenib	-0.358361651664318	0.00493112428563094
DUSP1	Staurosporine	0.358158649983515	0.00495735784633816
DUSP1	Actinomycin D	-0.358034644630233	0.00497344324175599
B2M	7-Hydroxystaurosporine	0.357947118864999	0.00498482432432352
PPP1R15A	SR16157	-0.357497282303348	0.00504367965623093
NFKBIA	PD-98059	-0.357495411615783	0.0050439256833801
KDM6B	Mithramycin	0.357409930383225	0.00505517919227546
NFKBIZ	Vandetanib	0.357185883016888	0.0050847797205528
HLA-DMA	PD-98059	0.356966723830368	0.00511388192330129
C1QC	Isotretinoin	0.356583953913854	0.0051650617419009
NFKBIZ	Docetaxel	-0.35605220913745	0.00523690860075972
HLA-DQA1	Testolactone	0.355557447626023	0.00530454648323598
PPP1R15A	Tamoxifen	-0.354801300678514	0.00540940231961948
CD83	Ixazomib citrate	0.354560224000243	0.00544321362691968
NR4A2	Tanespimycin	0.353752879140736	0.0055578013555822
HLA-DRB1	Procarbazine	0.351995585104365	0.0058145698987724
HLA-DRA	okadaic acid	0.351450544526949	0.00589629689785361
CXCL8	Rebimastat	0.351114071162286	0.00594725169441072
PPP1R15A	Bendamustine	-0.350850092246428	0.0059874981549752
PPP1R15A	Thiotepa	-0.350599549672871	0.00602591690908831
HLA-DQA1	Selumetinib	0.349819918127915	0.00614685424480951
DUSP1	Cobimetinib (isomer 1)	-0.349570144873359	0.00618604690943232
CD74	Dabrafenib	0.349509740638019	0.00619555795231969
DUSP1	Everolimus	0.349212172362926	0.00624259941118246
PPP1R15A	Hydroxyurea	-0.349187288255929	0.00624654739546563
PPP1R15A	Raloxifene	-0.349114573400782	0.00625809650462686
HLA-DPA1	Dabrafenib	0.34891209582659	0.00629035416133428
B2M	Carmustine	0.348866736364599	0.00629760053887543
GRN	Vinorelbine	-0.348344759036788	0.00638151674905644
IER3	PX-316	-0.347914973712894	0.00645134544519363
B2M	BN-2629	0.347600909491767	0.00650279492304444
CTSS	Nelfinavir	0.347020258289971	0.00659886323935205
PPP1R15A	Pyrazoloacridine	-0.347013609020927	0.0065999705140588
PPP1R15A	8-Chloro-adenosine	-0.346469108404597	0.00669119782021441
CD74	Hypothemycin	0.34632886923517	0.00671487191865903
GRN	Oxaliplatin	-0.34567453401238	0.00682630341984555
MCL1	Entinostat	-0.345658330864872	0.00682908317743034
HLA-B	Alvespimycin	-0.345042112826474	0.00693553717860943
MALAT1	Lenvatinib	0.344995189049625	0.00694370258658945
PPP1R15A	Fulvestrant	-0.344331941537642	0.0070600197069489
HLA-DRA	Hypothemycin	0.343901663074013	0.00713638773287275
GRN	Seliciclib	0.343571922005224	0.00719539961201979
HLA-DRA	Cobimetinib (isomer 1)	0.342277838288148	0.00743113527224014
CD83	Arsenic trioxide	0.341758340232575	0.00752764988983622
NFKBIZ	Eribulin mesilate	-0.341271319979531	0.00761912274248395
PPP1R15A	Cyclophosphamide	-0.341114463576228	0.00764878957364771
HLA-DPA1	Bafetinib	0.340342151864486	0.00779633467294035
PPP1R15A	Carmustine	-0.340237364903516	0.00781654360771702
CTSS	Denileukin Diftitox Ontak	0.340001387866845	0.0078622209133633
DUSP1	okadaic acid	-0.339971137311669	0.00786809321744206
GRN	5-fluoro deoxy uridine 10mer	0.339748051227164	0.00791151743398798
PPP1R15A	AFP464	-0.339660818840298	0.00792855417454041
HLA-DRA	Pipamperone	0.338639004650385	0.00813051237811103
PLAUR	Dolastatin 10	-0.338142449661663	0.00823026338764828
IER3	Pipobroman	-0.338041108021376	0.00825075202926487
HLA-B	Zoledronate	0.336821676097499	0.00850079586862459
PPP1R15A	Mitoxantrone	-0.336507906944427	0.00856619149837665
CTSS	Cyclophosphamide	0.336373907239218	0.0085942528369291
PPP1R15A	Batracylin	-0.335796901048744	0.0087160017553704
PLAUR	Nilotinib	-0.335051244013386	0.00887555719299689
PPP1R15A	LMP776	-0.33482599381762	0.00892425310024362
CXCL8	Rapamycin	0.334590788694282	0.00897534894248661
HLA-DPB1	Dabrafenib	0.334550454760137	0.00898413657040275
MALAT1	Dabrafenib	-0.334349998648996	0.00902792138433564
PSAP	XL-147	0.334182707685918	0.00906460397681282
HLA-DRA	Bafetinib	0.333934829487996	0.00911919549750801
PPP1R15A	Alvespimycin	-0.333919855210274	0.00912250249557143
HLA-E	By-Product of CUDC-305	-0.333688479635816	0.00917373334304461
HLA-DRA	Dabrafenib	0.333613053782281	0.00919048798147208
DUSP1	Irofulven	0.333410682667037	0.00923557292615716
PSAP	Vemurafenib	0.333056127945938	0.00931502529511424
HLA-C	Lapatinib	-0.332800320451492	0.0093727174976069
KDM6B	Temsirolimus	0.332229341636869	0.00950261090872006
NFKBIZ	Dasatinib	0.331966240327656	0.00956298871269129
HLA-E	Vemurafenib	0.331161219950006	0.00974980220706677
PSAP	Cordycepin	-0.331105198968575	0.00976291952918562
IER3	Oxaliplatin	-0.330791070921151	0.00983675673191847
CTSS	Vismodegib	0.330789595372883	0.00983710470626247
HLA-B	Itraconazole	0.330789374033313	0.00983715690506375
IER3	Idarubicin	-0.330664750264721	0.00986658527932674
NFKBIZ	Lomustine	-0.330627654330163	0.00987535976712197
IER3	Batracylin	-0.330426902393947	0.00992296217466989
FOSB	Tegafur	0.330222093796827	0.00997173149007275
DUSP1	Nilotinib	-0.329704415662752	0.0100959296233164
IER3	Decitabine	-0.329510895383775	0.0101427010267576
GRN	XL-147	0.328833993284122	0.0103077805455019
REL	Fulvestrant	0.328810361785184	0.0103135854957147
REL	By-Product of CUDC-305	0.328806808905442	0.0103144584863939
CTSS	Imiquimod	0.328516413760655	0.0103860293747602
IER3	RH1	-0.32845001311063	0.0104024548143952
DUSP1	Eribulin mesilate	-0.328208042928382	0.0104625012473147
CTSS	Irofulven	-0.327918475928355	0.0105347536010552
HLA-DMA	Hypothemycin	0.327653602152442	0.0106012225968633
IER3	Nelfinavir	-0.326803559632677	0.0108169963297878
NR4A2	PD-98059	0.326621699444054	0.0108636499461558
NFKBIZ	Benzimate	-0.326505602989635	0.010893523806437
ZFP36	Fluorouracil	0.32633979018791	0.0109363139086872
NEAT1	Bleomycin	0.326211417901814	0.0109695418247188
PLAUR	Aminoflavone	-0.326067662529293	0.0110068551497787
NFKBIA	geldanamycin analog	-0.325987876165238	0.0110276119458992
NR4A2	Bafetinib	0.325819101271474	0.0110716311321025
PPP1R15A	Homoharringtonine	-0.325792164759448	0.0110786706510279
TNFAIP3	Nelarabine	0.325390739478708	0.0111840377953407
HLA-DPA1	Hypothemycin	0.324992054934513	0.0112895422211576
PSAP	Dabrafenib	0.32465990260786	0.0113780961471343
IER3	Perifosine	-0.324549459480456	0.0114076737008354
PPP1R15A	Vinorelbine	-0.324370213089827	0.0114558187799091
CTSS	Abiraterone	0.32431440948186	0.0114708432743173
IER3	Hydroxyurea	-0.324009446043399	0.0115532524440791
HLA-DQB1	Hypothemycin	0.323785508174088	0.0116140916513046
MALAT1	1st Precursor Intermediate to TDP 665759	0.323698401955456	0.0116378312401322
HLA-DMA	Dabrafenib	0.323688396700059	0.0116405607155866
NFKBIZ	Zoledronate	0.322701538013815	0.0119125117743718
HLA-E	Fludarabine	0.322525545946636	0.0119615823074416
IER3	Teniposide	-0.322508998070709	0.0119662051882464
FOSB	BEN	0.3223052919769	0.0120232398142029
CD83	Fenretinide	0.321855224261349	0.0121500844475663
NR4A2	Vemurafenib	0.321743507490645	0.0121817483981334
CXCL8	Tamoxifen	-0.321335138186052	0.0122980993327069
CD83	Nelarabine	0.321319874994885	0.0123024665801242
HLA-E	XL-147	0.321253741131353	0.0123214048812502
PLAUR	Oxaliplatin	-0.320382454650205	0.0125732670095899
B2M	Wortmannin	0.319927141086951	0.0127066409737092
CD83	Hypothemycin	0.3197980544823	0.0127446751587682
DUSP1	Axitinib	0.31969599703778	0.0127748148567838
HLA-B	Lenvatinib	0.319502994046414	0.0128319806121389
HLA-DQB1	Everolimus	-0.319481735995601	0.0128382905107439
B2M	Itraconazole	0.31855386500479	0.0131163222767371
NFKBIA	Tamoxifen	-0.318424434700757	0.0131555144758157
DUSP1	Paclitaxel	-0.318405958864465	0.0131611172752004
CTSS	Allopurinol	0.318084961531509	0.0132587881887478
DUSP1	Raloxifene	-0.317914100158756	0.013311030726417
NFKBIZ	Dexrazoxane	-0.317104236506244	0.0135610715557165
HLA-B	AT-13387	-0.316976879298715	0.0136007577606016
CTSS	Alectinib	0.316605144366348	0.0137171672111
CCL3	Irofulven	-0.316256222117126	0.0138272114035375
HLA-B	Idelalisib	0.315669894984862	0.0140138387321046
REL	AT-13387	0.314648517405834	0.014344114694502
HLA-DPA1	AFP464	-0.3139890767469	0.01456088674504
PPP1R15A	Docetaxel	-0.313464172442257	0.0147354384510889
CD74	Dacarbazine	0.313421701826309	0.0147496398303714
HLA-DQA1	LMP776	-0.313051981676168	0.0148737642931998
HLA-C	Midostaurin	0.312767354271804	0.0149699305031844
IER3	Zoledronate	0.31271168635786	0.014988801081961
HLA-DRA	Testolactone	0.312606412863619	0.0150245429839913
DUSP1	Tyrothricin	-0.312502912600913	0.015059754089038
MCL1	Tamoxifen	-0.312168634279829	0.0151739604267965
HLA-B	Tyrothricin	-0.312166616751586	0.0151746519645534
NR4A2	Everolimus	-0.311631923613269	0.0153588812211829
IER3	Estramustine	-0.311066997838841	0.0155556067170218
PLAUR	8-Chloro-adenosine	-0.311060758586774	0.01555779142477
HLA-DPB1	Selumetinib	0.310926315287512	0.015604931378243
HLA-C	Tanespimycin	-0.310478256912193	0.0157629189511272
NFKBIZ	Trametinib	0.310370432291899	0.0158011422925995
B2M	Teniposide	0.310269998712242	0.0158368169198291
NAMPT	Olaparib	0.31008496036612	0.0159027243041178
IER3	Melphalan	-0.310046235425991	0.015916547121083
HLA-DRB1	AFP464	-0.309717962833071	0.0160341373898392
MALAT1	Vemurafenib	-0.309491420721286	0.0161157198712438
B2M	Midostaurin	0.308775134489012	0.0163760109771636
B2M	Idelalisib	0.308754588349996	0.0163835299852592
HLA-DRB1	Fludarabine	0.308679848323979	0.0164109065552334
MCL1	Dabrafenib	-0.308464927636406	0.0164898481409285
HLA-DRB1	Testolactone	0.308344969619489	0.0165340504633379
GRN	Ifosfamide	-0.308184108493376	0.016593483853344
PLAUR	Lenvatinib	0.307676830153222	0.0167821059949597
HLA-DQB1	PD-98059	0.307229454999919	0.0169499722430875
DUSP1	Imexon	-0.307197010552511	0.016962201811139
DUSP1	Erlotinib	0.307141441361962	0.016983165507109
DUSP1	Alvespimycin	-0.306567733994383	0.0172008962105874
MCL1	Ixabepilone	-0.306556140459742	0.0172053205970601
CTSC	PX-316	0.30652557661331	0.0172169891944822
DUSP1	Ibrutinib	0.306371799710069	0.0172758004098934
REL	Alectinib	-0.306194334000012	0.0173438844625373
KDM6B	okadaic acid	0.306074950775311	0.0173898141899661
PPP1R15A	RH1	-0.30605472954325	0.0173976040825614
CD74	By-Product of CUDC-305	-0.305748579068584	0.0175159079892294
HLA-DMA	Selumetinib	0.305108895714805	0.0177653150560105
MCL1	Dolastatin 10	-0.304770996941194	0.0178982776061087
B2M	O-6-Benzylguanine	0.304702651027617	0.0179252745687844
NFKBIZ	Tamoxifen	-0.304690168617778	0.0179302089298774
HLA-DQA1	Cobimetinib (isomer 1)	0.304597907936192	0.0179667159980372
CXCL8	Temsirolimus	0.304417533009649	0.0180382725824288
HLA-A	Nilotinib	-0.304285796594407	0.0180906872258799
PLAUR	Dexrazoxane	-0.304198196694844	0.0181256128994941
HLA-DMA	Vorinostat	0.304133799076434	0.0181513245868408
DUSP1	Pazopanib	0.303998414036127	0.0182054804694542
NR4A2	okadaic acid	0.303928335390711	0.0182335669628891
KDM6B	Entinostat	-0.303798996149101	0.0182855012495362
CD83	Carmustine	0.303339441675394	0.0184710498933251
HLA-DQA1	Olaparib	0.30274335563027	0.0187141126412735
MCL1	Selumetinib	-0.302538241379096	0.0187983785999947
HLA-E	Dexrazoxane	-0.302174150557007	0.0189487520610719
GRN	Batracylin	-0.302152902846099	0.0189575591361919
CCL3	Dabrafenib	0.301825183377212	0.0190938393812733
HLA-DRA	Procarbazine	0.301577379559157	0.0191974400731583
C1QB	Oxaliplatin	0.301541718423569	0.0192123884252638
HLA-A	Wortmannin	0.301420322522318	0.0192633491609374
NR4A2	Alvespimycin	0.301378203823765	0.0192810570106833
C1QB	Imiquimod	0.301199599589213	0.0193563010996774
DUSP1	PX-316	-0.301050093211252	0.0194194785375156
HLA-E	Actinomycin D	-0.301040520017291	0.0194235298853686
PPP1R15A	Arsenic trioxide	-0.301006652284246	0.0194378683839499
C1QB	Valrubicin	0.300909221747046	0.0194791675355098
NFKBIA	Staurosporine	0.300780885201605	0.0195336811204453
HLA-DQB1	Mithramycin	-0.300487962303678	0.0196585924479814
NFKBIA	Triciribine phosphate	0.300390280600001	0.0197003976761503
HLA-E	Oxaliplatin	-0.300368102079894	0.0197099000296361
CD74	Obatoclax	0.299731317211296	0.0199843968222389
PLAUR	E-7820	-0.29972761635911	0.0199860015849023
HLA-DRA	Digoxin	-0.299721023319486	0.0199888607285785
IER3	Irofulven	0.299553000792375	0.0200618429471643
CTSC	Everolimus	-0.299453224785564	0.0201052886980495
IER3	Etoposide	-0.299336626159899	0.020156160854636
PLAUR	Zoledronate	0.299290285916638	0.0201764095240194
HLA-A	Bleomycin	0.298958774913975	0.0203217701152715
B2M	Uracil mustard	0.298686003132838	0.0204420410192651
PLAUR	Hydrastinine HCl	-0.29867749938365	0.0204458002000214
CD74	Allopurinol	0.298670455067495	0.020448914666114
IER3	Testolactone	-0.298553670021016	0.0205006069594886
HLA-A	Itraconazole	0.298204531927974	0.0206558073950295
HLA-DRB1	Triciribine phosphate	0.298124349616545	0.0206915909064998
NFKBIZ	By-Product of CUDC-305	-0.298098438489161	0.0207031656886259
DUSP1	By-Product of CUDC-305	-0.298068472780803	0.0207165585498756
KDM6B	Allopurinol	-0.297974325261569	0.0207586846671008
CTSS	Parthenolide	0.297869905883627	0.0208054919312228
KDM6B	7-Tert-butyldimethylsilyl-10-hydroxycamptothecin	0.297839124464811	0.0208193071632891
B2M	Estramustine	0.297562314034321	0.0209438946819814
DUSP1	PD-98059	-0.297516513229195	0.0209645696997229
PLAUR	Docetaxel	-0.297507165857899	0.0209687913394288
CTSS	Perifosine	0.297332613092381	0.0210477588303908
PPP1R15A	Tegafur	-0.297289650350588	0.0210672337781787
HLA-E	Dabrafenib	0.297148504734698	0.0211313225307937
IER3	Daunorubicin	-0.29681836015359	0.0212818745384076
IER3	Pazopanib	0.296660509403015	0.0213541782350121
DUSP1	LDK-378	-0.296503885747682	0.0214261256402435
C1QB	Elesclomol	0.295935619938418	0.0216888952084353
HLA-DMA	Palbociclib	-0.295892557312755	0.0217089184757023
HLA-DQB1	Selumetinib	0.295892283668865	0.0217090457647635
NFKBIZ	Erlotinib	0.295800764041868	0.0217516528230201
MCL1	Vemurafenib	-0.295614339075845	0.0218386623953788
GRN	Nilotinib	-0.29535966194054	0.0219580036009455
CXCL8	Itraconazole	0.294864879496063	0.0221914374992206
DUSP1	Dabrafenib	-0.294556020665225	0.0223382170388474
NR4A2	Hypothemycin	0.294535878783252	0.0223478175837508
CTSC	LY-294002	-0.29452597686248	0.0223525385740803
HLA-B	Dolastatin 10	-0.294286783834868	0.0224668366948493
HLA-DPA1	LMP776	-0.294100403520969	0.0225562409020251
HLA-B	O-6-Benzylguanine	0.294023158693105	0.022593382397889
PLAUR	Tanespimycin	-0.293873442473904	0.0226655175758516
NFKBIZ	XK-469	-0.29382392018855	0.022689420895387
MALAT1	Ibrutinib	0.293449436632419	0.0228708673476416
NEAT1	Lenvatinib	0.293336726963775	0.022925717665578
NEAT1	Procarbazine	0.293266299191805	0.022960047893262
PPP1R15A	Dolastatin 10	-0.293166322709068	0.0230088563940298
NFKBIZ	Pazopanib	0.293165689121524	0.0230091659909536
DUSP1	Tanespimycin	-0.292866197620792	0.0231559048363716
HLA-C	Lenvatinib	0.292710618559746	0.0232324441219348
PPP1R15A	Simvastatin	0.292589792689452	0.0232920335509329
DUSP1	Cyclophosphamide	-0.292542729909932	0.0233152791169344
CTSS	Fenretinide	0.292442699424448	0.0233647519948302
IER3	Carboplatin	-0.292307964427828	0.0234315291883426
NR4A2	Ethinyl estradiol	0.292120123053216	0.0235248960469912
REL	Chelerythrine	0.292103720630966	0.0235330638014284
CXCL8	Cladribine	-0.292032069403828	0.0235687713690698
PPP1R15A	Eribulin mesilate	-0.292005834975148	0.0235818568070083
PPP1R15A	Actinomycin D	-0.291873284976943	0.0236480651570263
NR4A2	Triciribine phosphate	-0.291561994340162	0.0238041717107151
MCL1	Temsirolimus	0.291193996263835	0.0239898378872649
PPP1R15A	Lomustine	-0.291028187854339	0.0240738920208016
HLA-C	Nilotinib	-0.290946569881861	0.024115358291295
HLA-DPB1	Vemurafenib	0.290915452693007	0.0241311833477339
KDM6B	Elliptinium Acetate	0.290792172582598	0.0241939652729497
GRN	Imatinib	-0.290737613918709	0.0242217939319625
KDM6B	Belinostat	-0.290426374115922	0.024381064818842
GRN	By-Product of CUDC-305	-0.290400586337399	0.0243943007671573
NFKBIA	Dolastatin 10	-0.290358077052335	0.0244161325058881
HLA-DRA	PD-98059	0.290074352823692	0.0245622690763457
HLA-DPB1	Eribulin mesilate	-0.289823970500619	0.0246918446757464
HLA-C	Tyrothricin	-0.289814063658368	0.0246969834110492
PPP1R15A	tfdu	-0.289593768668342	0.0248114849465326
PLAUR	Raloxifene	-0.289573396451027	0.0248220962826082
HLA-C	Alvocidib	0.289512992805813	0.0248535814050815
HLA-B	Cobimetinib (isomer 1)	-0.289309678137786	0.0249598058177861
HLA-C	AT-13387	-0.288965507539585	0.0251404947124309
B2M	Etoposide	0.288772492930589	0.025242308695933
HLA-DQB1	Fludarabine	0.288680939486865	0.0252907239376377
CTSS	BN-2629	0.2886402468421	0.0253122681082888
PPP1R15A	Elesclomol	-0.288436872182355	0.0254201740195708
HLA-DPA1	Cobimetinib (isomer 1)	0.28837182075754	0.0254547705165344
B2M	Valrubicin	0.288271220609488	0.0255083511086112
B2M	Pazopanib	0.288175712327005	0.025559307618662
B2M	Hydroxyurea	0.288019235119995	0.0256429781900187
NFKBIZ	Elliptinium Acetate	-0.287847321637117	0.0257351686075175
IER3	Dimethylaminoparthenolide	-0.287772206827822	0.0257755372541719
CTSS	LMP-400	0.287506962417913	0.0259185133620566
HLA-DQB1	Mitoxantrone	-0.287441216169095	0.0259540559996661
CTSS	Etoposide	0.286723812555899	0.0263445607627611
HLA-DPB1	Dexrazoxane	-0.286708085492985	0.0263531765575338
CD74	Ixazomib citrate	0.28662959407202	0.0263962121535907
HLA-B	Trametinib	-0.286571793621256	0.0264279410100711
B2M	Daunorubicin	0.286472599462331	0.0264824672232884
HLA-E	Wortmannin	0.286455422288231	0.0264919189810855
NFKBIZ	Cobimetinib (isomer 1)	0.286354335748718	0.0265475994624502
HLA-DRB5	Triciribine phosphate	0.286269210887475	0.0265945642540915
GRN	Docetaxel	-0.285888100149841	0.026805687037885
REL	Zoledronate	-0.285706295647224	0.0269068961601838
KDM6B	Hydrastinine HCl	0.285459029003034	0.027045062982523
DUSP1	Mithramycin	-0.285421472975925	0.0270661004891237
B2M	Doxorubicin	0.285398171180711	0.0270791602119875
CTSS	Nandrolone phenpropionate	0.285256615680091	0.0271586102682116
GRN	Pyrazoloacridine	-0.285126286930415	0.0272319322738477
NFKBIZ	Ixabepilone	-0.28509457494558	0.0272497983455782
PSAP	Pyrazoloacridine	-0.285056490083173	0.0272712678203297
NFKBIZ	O-6-Benzylguanine	0.284990531126336	0.0273084843058258
HLA-DPB1	Nandrolone phenpropionate	-0.284957116765213	0.0273273542044955
HLA-DQA1	Dromostanolone Propionate	0.284536200128508	0.0275659957216156
PSAP	6-Mercaptopurine	-0.284515463015097	0.0275777978659001
HLA-B	Hydroxyurea	0.284432055706406	0.0276253104640101
HLA-C	Belinostat	-0.28432538901641	0.0276861728228231
IER3	Palbociclib	-0.284170949907774	0.0277744928948178
CD74	Batracylin	-0.284093380612141	0.0278189421129778
CD83	Aminoflavone	-0.283869400607184	0.0279476237995665
CTSC	SR16157	-0.283784785225628	0.0279963671538122
NFKBIZ	Oxaliplatin	-0.283668830335336	0.0280632797583767
IER3	Nitrogen mustard	-0.283580765575225	0.0281141877974917
PLAUR	LDK-378	-0.283508939013318	0.028155766303448
NFKBIA	Erlotinib	0.283457987679903	0.0281852919646424
MCL1	Nilotinib	-0.283293355225379	0.0282808720819729
HLA-DQB1	Homoharringtonine	-0.283080184349177	0.0284050358967803
IER3	XK-469	-0.283043571357398	0.0284264075012659
HLA-A	Fulvestrant	-0.282986566935298	0.0284597087669463
CXCL8	Everolimus	0.282734671951422	0.0286072546986686
IER3	Karenitecin	-0.282714700173318	0.0286189804414501
TNFAIP3	Cordycepin	-0.282525975848991	0.0287299825724331
TNFAIP3	Pazopanib	0.282518116331438	0.0287346131299733
KDM6B	Homoharringtonine	0.282043379612868	0.0290154745090286
MALAT1	Methotrexate	-0.282004240012106	0.0290387323994518
MALAT1	Selumetinib	-0.281833598963029	0.0291403149205418
CD83	Olaparib	-0.281693603433774	0.0292238763961625
ZFP36	Salinomycin	0.281595071185643	0.0292828092966162
HLA-DRB5	Cabozantinib	0.281559351444971	0.0293041981265548
HLA-E	Hypothemycin	0.281508869412774	0.0293344488741639
HLA-B	Cabozantinib	0.281413281642908	0.0293918003605379
IL1B	Bosutinib	-0.281207319950439	0.029515694131954
HLA-DPB1	Paclitaxel	-0.281109629311363	0.029574611519704
PSAP	Oxaliplatin	-0.280350680313274	0.03003569838547
HLA-DQA1	XL-147	0.280261791243553	0.0300900929367668
B2M	bisacodyl	active ingredient of viraplex	-0.279839912257857	0.0303493819133971
CD83	Elesclomol	-0.279546034750197	0.0305311029082222
CD83	Sonidegib	-0.27930884589093	0.0306784329646015
HLA-DRA	ABT-199	0.279143424846896	0.0307815358881202
HLA-DQA1	Hypothemycin	0.27855307603801	0.031151850755055
HLA-DQB1	Doxorubicin	-0.278319466611592	0.0312994141194511
PPP1R15A	Digoxin	-0.278191642624058	0.0313804032065076
CTSS	Dacarbazine	0.278166681129545	0.0313962391861717
NR4A2	Pipamperone	0.277879981802402	0.0315786050951777
CTSS	Palbociclib	0.27757172329939	0.0317756706364872
HLA-DMA	Batracylin	-0.277550405102376	0.0317893369504155
CCL3	Lomustine	0.27751832830761	0.0318099094536967
HLA-DPB1	Fluorouracil	-0.277488087674805	0.031829314509676
HLA-C	Bleomycin	0.277467375666682	0.0318426108617584
HLA-DQA1	ABT-199	0.277368157434731	0.0319063696695527
PLAUR	Tegafur	-0.277235735136576	0.0319916318105089
PPP1R15A	Fenretinide	-0.277223980871455	0.0319992091565252
PLAUR	SR16157	-0.277170033906373	0.0320340050970629
GRN	Amonafide	-0.277061886445178	0.0321038556240368
B2M	Chlorambucil	0.276865310391765	0.0322311461227488
B2M	Bendamustine	0.276789208369476	0.0322805380334746
CTSS	Crizotinib	0.276612193380946	0.0323956690403241
CTSS	Wortmannin	0.276564348562156	0.0324268461749021
HLA-E	Palbociclib	-0.276527565208732	0.0324508323383167
HLA-A	Staurosporine	0.276435338430553	0.0325110378483357
NFKBIA	Trametinib	-0.276111114663494	0.0327234306436512
HLA-DRB1	Homoharringtonine	-0.275874642037323	0.0328790679691937
NR4A2	Staurosporine	-0.275864503546793	0.0328857545122397
NFKBIA	O-6-Benzylguanine	0.275815738514825	0.0329179318960389
CD83	Chelerythrine	0.275533895939117	0.0331044190695531
PPP1R15A	Belinostat	-0.275432442576867	0.0331717630188315
CD74	Selumetinib	0.275397050665879	0.0331952827371015
NFKBIZ	Isotretinoin	-0.275396604245534	0.0331955794947692
B2M	Depsipeptide	0.275273482284516	0.0332775091772545
CXCL8	Belinostat	-0.275012967066243	0.0334514206825472
HLA-B	Panobinostat	-0.274932766301124	0.0335051122881885
ZFP36	Axitinib	0.274837515444735	0.0335689726406858
IER3	Chelerythrine	-0.274829583359409	0.0335742952283593
IER3	LMP776	-0.274606408372694	0.0337243384643196
GRN	Carfilzomib	-0.274582631475638	0.0337403568219252
IER3	Chlorambucil	-0.274564010384875	0.0337529061662304
NFKBIZ	Etoposide	-0.274508957385256	0.0337900308651571
IER3	Fluphenazine	-0.274490414546991	0.0338025427821674
DUSP1	5-fluoro deoxy uridine 10mer	0.274462995725155	0.0338210509039858
NFKBIZ	Idelalisib	0.274413954200277	0.0338541757222158
HLA-A	AT-13387	-0.274400345779557	0.0338633722386234
CD83	Zoledronate	0.274371708376308	0.0338827320758034
B2M	okadaic acid	0.274362536694091	0.033888934385975
FOSB	Bleomycin	0.274310586800042	0.0339240831184904
PPP1R15A	Cabozantinib	0.274152933682431	0.0340309353567222
HLA-DPB1	Mitoxantrone	-0.273814402186082	0.0342613280623719
HLA-DPA1	ABT-199	0.27372206117407	0.0343243969572437
HLA-E	Bosutinib	-0.273696933432282	0.0343415759113105
PLAUR	Midostaurin	0.273393482363475	0.0345496002042617
HLA-DQA1	Pelitrexol	-0.273165590485915	0.0347065148206393
NEAT1	Docetaxel	-0.273037722603944	0.0347948173349992
MALAT1	Irofulven	0.272984381890405	0.0348317083442864
CTSS	Raloxifene	0.272902386281374	0.0348884808081768
HLA-DRA	By-Product of CUDC-305	-0.272733791339671	0.0350054550398835
C1QB	Fluphenazine	0.272177431273717	0.0353937833906581
HLA-B	Eribulin mesilate	-0.272018803722957	0.035505155788912
B2M	Epirubicin	0.271993481641535	0.035522961341269
NAMPT	Docetaxel	-0.271930176064091	0.0355675079430202
DUSP1	Cordycepin	-0.271926684084875	0.0355699665141365
MALAT1	AZD-9291	0.271837969655853	0.0356324743739539
NFKBIZ	Ethinyl estradiol	-0.271787109575356	0.035668351331465
PPP1R15A	Lenvatinib	0.271632382024795	0.0357776814629374
HLA-B	Actinomycin D	-0.27126040793991	0.0360416567252373
NFKBIZ	Afatinib	0.271177450015329	0.0361007486690922
HLA-DRB5	By-Product of CUDC-305	-0.270757323803287	0.0364012461121578
GRN	Actinomycin D	-0.27074680854043	0.0364087937528465
HLA-DQB1	Daunorubicin	-0.270267185914363	0.036754440158604
CD74	Vemurafenib	0.270139190319833	0.0368471405909727
B2M	Mitoxantrone	0.269989235875612	0.036955991236179
PLAUR	Cyclophosphamide	-0.269922960957048	0.0370041845289999
CXCL8	Staurosporine	0.269912628530418	0.0370117026781887
HLA-DPA1	PD-98059	0.269810515225015	0.0370860711764387
NR4A2	Tyrothricin	0.26980503465704	0.0370900661414124
HLA-DPB1	Hypothemycin	0.269733704671907	0.0371420934466345
NFKBIZ	Ibrutinib	0.269700131182272	0.0371666025130593
NFKBIA	Temsirolimus	0.269573354415558	0.0372592720713178
HLA-DQB1	Actinomycin D	-0.269452099084463	0.0373480847661163
HLA-B	Vinblastine	-0.269426917428273	0.037366550895744
CTSS	Testolactone	0.269420449880166	0.0373712948781117
CXCL8	Fluorouracil	-0.269407361650708	0.0373808966941764
HLA-DRB1	Cladribine	0.269032878988023	0.037656492899168
CD74	Wortmannin	0.268982449595769	0.0376937341153378
NFKBIA	okadaic acid	-0.268868917843215	0.0377776869930924
HLA-E	PD-98059	0.268850006654994	0.0377916862129066
NFKBIZ	Ixazomib citrate	0.268715673619278	0.0378912514820745
IER3	bisacodyl	active ingredient of viraplex	0.268653340274856	0.0379375255977331
MALAT1	Fluphenazine	-0.268585052483185	0.037988273802829
HLA-DQB1	Depsipeptide	-0.268474259350635	0.0380707295287463
CTSS	Belinostat	0.268374454188678	0.038145134496282
KDM6B	Mitomycin	0.268309120962671	0.0381939057355078
DUSP1	ABT-199	-0.267989205028471	0.038433468872124
CD83	Estramustine	0.267674038653467	0.0386706902081806
HLA-C	Cordycepin	-0.267614523374093	0.0387156222429598
NFKBIZ	Pyrazoloacridine	-0.267598930404833	0.0387274015491367
FOSB	Zoledronate	0.267475741131927	0.0388205659971829
FOSB	Dexrazoxane	-0.267385448188985	0.0388889696044952
MALAT1	XL-147	-0.267227352037247	0.0390089792928337
NAMPT	By-Product of CUDC-305	-0.267164417496705	0.039056837625849
MALAT1	Tegafur	-0.267163165465863	0.0390577902203858
HLA-DQB1	AFP464	-0.266927432904352	0.0392374875820428
HLA-DMA	Mitoxantrone	-0.266819362105881	0.0393200974760143
CXCL8	Vorinostat	-0.266683079042542	0.0394244779312643
HLA-DQA1	Fluorouracil	-0.266458715555161	0.0395968189155957
GRN	Palbociclib	-0.266344774751734	0.0396845787165556
MALAT1	Aminoflavone	0.266037143237799	0.0399223266753315
CD74	Pyrazoloacridine	-0.265719763027536	0.0401688407844844
DUSP1	Depsipeptide	-0.265653807895976	0.0402202266061943
B2M	Palbociclib	0.265575391843674	0.0402813913949538
HLA-E	Vinorelbine	-0.265434107693838	0.0403917873841964
CTSS	Nitrogen mustard	0.265347779866183	0.0404593647141356
REL	8-Chloro-adenosine	0.265128613953043	0.0406313469558736
NFKBIZ	Vemurafenib	0.264940839318798	0.0407791756398437
DUSP1	Homoharringtonine	-0.264847124412191	0.0408531201309694
IER3	Thiotepa	-0.264778355803881	0.0409074514383114
NEAT1	Irofulven	0.264763852396414	0.0409189176063215
DUSP1	BN-2629	-0.264678565522803	0.0409863977421682
C1QC	Oxaliplatin	0.264665339769526	0.0409968703569065
NFKBIZ	Pipobroman	-0.264276244197121	0.0413059591763746
HLA-DRA	Amonafide	-0.264223696091209	0.0413478491416328
C1QB	Teniposide	0.264202337591055	0.041364885586541
PPP1R15A	Carfilzomib	-0.264149462695089	0.0414070857503893
NFKBIA	Ibrutinib	0.264125992795931	0.0414258287656572
PLAUR	Belinostat	-0.263891983787985	0.0416130908211211
DUSP1	Rapamycin	0.263890770917755	0.0416140632165211
C1QB	Idarubicin	0.263356993657616	0.0420438309153704
DUSP1	Temsirolimus	0.263349871795819	0.0420495896715318
PLAUR	Panobinostat	-0.26316922716766	0.0421958768615424
PPP1R15A	Fluorouracil	-0.263131883373031	0.0422261703455605
CD74	ABT-199	0.263006207597519	0.0423282508410621
B2M	Lomustine	0.26287313692867	0.0424365593453257
DUSP1	Denileukin Diftitox Ontak	-0.262535707162325	0.0427122228103205
PPP1R15A	Dromostanolone Propionate	-0.26225840523275	0.0429398669837814
KDM6B	Rapamycin	0.262211772808132	0.042978246637363
PLAUR	Bleomycin	0.262188036688733	0.0429977928992119
GRN	Dexrazoxane	-0.262173812548867	0.0430095097249348
HLA-DRB1	Actinomycin D	-0.262155486699918	0.0430246091179907
DUSP1	Simvastatin	0.262122558570986	0.0430517508707598
NAMPT	Acetalax	-0.262100190481067	0.0430701963097581
CTSC	AFP464	-0.262053447278207	0.0431087632408525
C1QB	Nitrogen mustard	0.261895867146885	0.0432389890830304
HLA-E	Depsipeptide	-0.26180374682124	0.0433152680803488
PLAUR	Dimethylaminoparthenolide	-0.261756837701916	0.0433541530690711
HLA-DRA	Trametinib	0.261572881779669	0.0435069192980517
HLA-A	8-Chloro-adenosine	-0.261464486289392	0.0435971434930323
HLA-DRA	Calusterone	0.261363654681675	0.0436812099106742
HLA-DPB1	Batracylin	-0.261243958228279	0.0437811775440842
HLA-DPA1	By-Product of CUDC-305	-0.261206781778592	0.0438122646937021
NR4A2	Temsirolimus	-0.261134226536854	0.0438729880613828
PPP1R15A	7-Hydroxystaurosporine	-0.261022131561655	0.043966939288238
MCL1	ABT-199	-0.260823368389051	0.0441339372036175
B2M	XK-469	0.260655864193551	0.0442750762903518
NFKBIZ	Pentostatin	0.260582458081445	0.0443370450935946
CD83	Parthenolide	0.260538826882792	0.0443739119333621
CTSC	Trametinib	0.260483266769244	0.0444208947485775
CXCL8	By-Product of CUDC-305	-0.260328566365995	0.0445519280953282
TNFAIP3	Ethinyl estradiol	0.260133403305034	0.0447176866936413
HLA-DRB1	Vinorelbine	-0.260093868316052	0.0447513267248013
CCL3	Denileukin Diftitox Ontak	0.260023441111618	0.0448113042081269
IER3	Ixabepilone	-0.259995234667046	0.0448353439958383
REL	Dexrazoxane	0.259954766950044	0.0448698523182305
HLA-E	Mithramycin	-0.259924160410812	0.0448959661333585
NAMPT	Simvastatin	0.259866522403302	0.0449451773593961
CTSC	Gefitinib	0.259857101723007	0.0449532249291207
PPP1R15A	Paclitaxel	-0.25957182402758	0.0451974829948499
PSAP	Methotrexate	-0.259489276359653	0.045268364160471
B2M	Crizotinib	0.259449113263535	0.0453028839701737
CXCL8	Pazopanib	0.259372100335267	0.0453691363083472
IER3	Fostamatinib	-0.259243598764169	0.0454798601013976
IER3	Triethylenemelamine	-0.259211067837541	0.045507925627386
HLA-DPA1	Digoxin	-0.258842196193407	0.045827159030731
B2M	Bortezomib	0.258738951707324	0.0459168384393186
B2M	AP-26113	0.25864236750521	0.0460008629134976
PSAP	Ixabepilone	-0.258555718145553	0.0460763517408904
PSAP	Wortmannin	0.258456241100277	0.046163141267888
GRN	Paclitaxel	-0.258294885137157	0.0463042025751428
CTSS	Procarbazine	0.258272627847068	0.0463236881458058
PPP1R15A	Decitabine	-0.258230753612075	0.0463603659678506
CXCL8	AT-13387	-0.258223633959865	0.0463666044692025
HLA-DQB1	Vinorelbine	-0.25808575761076	0.0464875525780144
HLA-DQA1	Bafetinib	0.258029564779768	0.0465369202624066
HLA-B	Vemurafenib	-0.257987937252884	0.046573519436029
CD83	XK-469	0.257727866563774	0.0468027096187668
HLA-DPA1	Batracylin	-0.257719055504613	0.0468104906185579
KDM6B	Actinomycin D	0.25768311424708	0.0468422411341765
CXCL8	Idelalisib	0.257650325561887	0.0468712220561963
KDM6B	Seliciclib	0.257475162509307	0.0470262923252936
NFKBIA	1st Precursor Intermediate to TDP 665759	0.257078191664796	0.0473792828744718
HLA-DQA1	Trametinib	0.256966330184796	0.0474791421395753
HLA-DMA	Digoxin	-0.25685343520733	0.0475800986643178
B2M	Acetalax	-0.256850657854756	0.0475825845296912
MCL1	Actinomycin D	-0.25676104815049	0.0476628466389667
CD83	okadaic acid	0.256740581882378	0.0476811935153101
B2M	Fluphenazine	0.256686458578533	0.0477297399204746
C1QC	Celecoxib	0.256506410089154	0.0478915273342835
PSAP	8-Chloro-adenosine	-0.256459653251592	0.0479336152745714
HLA-DMA	Idarubicin	-0.256350464969603	0.0480320184561473
HLA-DRB5	Hypothemycin	0.256286444107591	0.0480897924712827
B2M	AT-13387	-0.256149964518126	0.0482131448474242
PLAUR	Eribulin mesilate	-0.256052906360793	0.0483010249135766
B2M	Chelerythrine	0.255929343005549	0.0484130933110162
C1QB	Isotretinoin	0.255759782015491	0.0485672262979317
IER3	Alvespimycin	-0.255710905824885	0.0486117297736055
HLA-A	Simvastatin	0.255468146629856	0.0488332648591331
HLA-DRB1	Mithramycin	-0.255364963442027	0.0489276764961862
C1QB	Etoposide	0.255227507704495	0.0490536789023646
HLA-DQB1	Temsirolimus	-0.255220230112804	0.04906035748285
MALAT1	Fludarabine	-0.255188772062912	0.0490892348017189
HLA-DQA1	AFP464	-0.255034122806125	0.0492313991313282
B2M	Fenretinide	0.2550236883794	0.0492410032828123
NAMPT	Tanespimycin	-0.25488864106418	0.0493654429650952
HLA-DPB1	Bafetinib	0.25463351658195	0.0496012291794826
IER3	Methotrexate	-0.254566026713068	0.049663756973531
IL1B	Buthionine sulphoximine	0.254498934132012	0.0497259804830864
