# Supplementary material for: Single-cell hdWGCNA reveals metastatic protective macrophages and development of deep learning model in uveal melanoma
Source: J Transl Med. 2024 Jul 29;22:695. doi: 10.1186/s12967-024-05421-2 (PMC11287857; doi:10.1186/s12967-024-05421-2)
Supplement: Supplementary file 7 — Supplementary Material 7 [file 12967_2024_5421_MOESM7_ESM.csv]

Sample	Sample Type	GEP Class	PRAME	Age at Diagnosis	Sex	Tumour Diameter (mm)	Pathology Cell Type	Extrascleral Invasion	Ciliary Body Involvement	Metastasis	Months to Metastasis or Last Follow-Up
UMM059	Primary	2	Positive	86	F	15	Mixed	No	No	No	20
UMM061	Primary	2	Positive	71	F	19	Mixed	No	Yes	No	9
UMM062	Primary	1A	Negative	69	M	9	Mixed	No	No	No	1
UMM063	Primary	2	Negative	66	M	20	Mixed	Yes	Yes	Yes	13
UMM064	Primary	2	Positive	77	M	20	Mixed	No	Yes	No	2
UMM065	Primary	1A	Negative	44	F	10	Mixed	Yes	Yes	No	1
UMM066	Primary	2	Positive	53	M	18.4	Epithelioid	No	Yes	No	7
UMM069	Primary	2	Positive	80	F	19.8	Mixed	No	No	Yes	3
BSSR0022	Metastasis	1B	Positive	68	F	N/A	N/A	N/A	N/A	N/A	N/A
UMMO67L	Metastasis	2	Positive	73	M	NfA	N/A	N/A	N/A	N/A	N/A
UMM041L	Metastasis	2	Positive	63	F	N/A	N/A	N/A	N/A	N/A	N/A
